# Supplementary material for: Rare variant discovery by deep whole-genome sequencing of 1,070 Japanese individuals
Source: Nat Commun. 2015 Aug 21;6:8018. doi: 10.1038/ncomms9018 (PMC4560751; doi:10.1038/ncomms9018)
Supplement: Supplementary Data 1 — Whole-genome identification of genic CNVs [file ncomms9018-s2.xls]

## Sheet: Sheet1
Supplementary Data 1 | Whole-genome identification of genic CNVs
ID	Name	Biotype	Chr	Start	End	Loss	Gain	CN0	CN1	CN3	CN4	CN5	CN6	CN7	CN8	CN9	CN10	More
ENSG00000143429	.	pseudogene	chr2	91805185	91847998	0	1070	0	0	0	0	2	77	370	336	269	14	2
ENSG00000148357	HMCN2	protein_coding	chr9	133046881	133309510	1070	0	1066	4	0	0	0	0	0	0	0	0	0
ENSG00000159403	C1R	protein_coding	chr12	7187512	7245203	1070	0	1051	19	0	0	0	0	0	0	0	0	0
ENSG00000166157	TPTE	protein_coding	chr21	10906200	11029719	0	1070	0	0	0	2	30	91	226	213	348	136	24
ENSG00000169861	.	IG_V_gene	chr21	10862621	10863067	0	1070	0	0	0	0	32	101	227	214	349	129	18
ENSG00000169894	MUC3A	protein_coding	chr7	100547186	100611118	1070	0	1057	13	0	0	0	0	0	0	0	0	0
ENSG00000174196	FAM21D	protein_coding	chr10	51187937	51192032	1070	0	121	949	0	0	0	0	0	0	0	0	0
ENSG00000175658	DRD5P2	pseudogene	chr1	148900614	148903715	0	1070	0	0	0	1	25	259	744	26	15	0	0
ENSG00000177586	OR7E149P	pseudogene	chr12	8589998	8591021	1070	0	1070	0	0	0	0	0	0	0	0	0	0
ENSG00000182774	RPS17L	protein_coding	chr15	83205503	83209315	1070	0	0	1070	0	0	0	0	0	0	0	0	0
ENSG00000184303	DRD5P1	pseudogene	chr2	91872472	91874507	0	1070	0	0	0	7	177	214	382	246	44	0	0
ENSG00000184523	PTGER4P2	pseudogene	chr9	66499742	66499994	0	1070	0	0	0	7	27	196	422	265	121	28	4
ENSG00000184779	RPS17	protein_coding	chr15	82821157	82824972	1070	0	4	1066	0	0	0	0	0	0	0	0	0
ENSG00000185974	GRK1	protein_coding	chr13	114321469	114440708	1070	0	1070	0	0	0	0	0	0	0	0	0	0
ENSG00000187172	BAGE2	pseudogene	chr21	10996025	11098980	0	1070	0	0	0	0	0	6	78	110	359	154	363
ENSG00000188686	SCXA	protein_coding	chr8	145490548	145492470	1070	0	949	121	0	0	0	0	0	0	0	0	0
ENSG00000196644	GPR89C	protein_coding	chr1	145883867	145924373	1070	0	141	929	0	0	0	0	0	0	0	0	0
ENSG00000196648	GOLGA6L20	protein_coding	chr15	83098709	83108085	1070	0	0	1070	0	0	0	0	0	0	0	0	0
ENSG00000198658	ABHD17AP2	pseudogene	chr1	146076837	146080009	1070	0	1	1069	0	0	0	0	0	0	0	0	0
ENSG00000199910	RNA5S10	rRNA	chr1	228766136	228766255	0	1070	0	0	0	3	27	89	178	246	208	134	185
ENSG00000201183	.	snRNA	chr1	147874867	147875028	1070	0	0	1070	0	0	0	0	0	0	0	0	0
ENSG00000201699	.	snRNA	chr1	144534037	144534199	0	1070	0	0	0	86	445	421	117	1	0	0	0
ENSG00000202064	.	snRNA	chr1	147860641	147860803	1070	0	0	1070	0	0	0	0	0	0	0	0	0
ENSG00000202474	RNA5SP283	rRNA	chr9	66458143	66458262	0	1070	0	0	0	1	14	190	423	279	128	30	5
ENSG00000203344	.	pseudogene	chr2	91693218	91693945	0	1070	0	0	0	0	6	52	287	669	54	2	0
ENSG00000203438	.	pseudogene	chr9	66473374	66473673	0	1070	0	0	0	1	14	191	424	277	128	30	5
ENSG00000203835	ABHD17AP1	pseudogene	chr1	147618672	147621845	1070	0	0	1070	0	0	0	0	0	0	0	0	0
ENSG00000204486	PRAMEF21	protein_coding	chr1	13516065	13526943	1070	0	0	1070	0	0	0	0	0	0	0	0	0
ENSG00000204488	PRAMEF16	protein_coding	chr1	13495253	13498260	1070	0	0	1070	0	0	0	0	0	0	0	0	0
ENSG00000204771	.	pseudogene	chr8	145462708	145485885	1070	0	955	115	0	0	0	0	0	0	0	0	0
ENSG00000204775	.	protein_coding	chr8	145317002	145331153	1070	0	991	79	0	0	0	0	0	0	0	0	0
ENSG00000204813	.	pseudogene	chr9	46387011	46387222	1070	0	110	960	0	0	0	0	0	0	0	0	0
ENSG00000205989	DEFB109	pseudogene	chr8	7847936	7855043	1070	0	84	986	0	0	0	0	0	0	0	0	0
ENSG00000206694	.	snRNA	chr1	143687358	143687519	1070	0	863	207	0	0	0	0	0	0	0	0	0
ENSG00000206906	.	snRNA	chr14	19119514	19119621	0	1070	0	0	65	477	528	0	0	0	0	0	0
ENSG00000207097	.	snRNA	chr21	14419903	14420010	0	1070	0	0	4	1002	64	0	0	0	0	0	0
ENSG00000207643	.	miRNA	chr4	65016	65125	0	1070	0	0	0	0	0	0	1	15	79	241	734
ENSG00000213240	NOTCH2NL	protein_coding	chr1	145209118	145291972	0	1070	0	0	0	260	774	36	0	0	0	0	0
ENSG00000214487	OR7E148P	pseudogene	chr12	8580235	8581206	1070	0	1070	0	0	0	0	0	0	0	0	0	0
ENSG00000215182	MUC5AC	protein_coding	chr11	1151579	1222364	1070	0	1070	0	0	0	0	0	0	0	0	0	0
ENSG00000215398	.	pseudogene	chr14	19110202	19118336	0	1070	0	0	65	477	528	0	0	0	0	0	0
ENSG00000215859	.	lincRNA	chr1	147466093	147484331	1070	0	0	1070	0	0	0	0	0	0	0	0	0
ENSG00000215908	CROCCP2	lincRNA	chr1	16944750	16971178	0	1070	0	0	0	25	238	513	233	56	4	1	0
ENSG00000221204	.	miRNA	chr5	177335465	177335558	1070	0	732	338	0	0	0	0	0	0	0	0	0
ENSG00000221725	RNU6ATAC25P	snRNA	chr16	70886600	70886717	0	1070	0	0	4	1066	0	0	0	0	0	0	0
ENSG00000222100	RNA5SP316	rRNA	chr10	51255379	51255495	1070	0	19	1051	0	0	0	0	0	0	0	0	0
ENSG00000222788	.	snRNA	chr1	144944671	144944750	0	1070	0	0	10	377	681	2	0	0	0	0	0
ENSG00000222854	RNA5SP59	rRNA	chr1	148913272	148913382	0	1070	0	0	0	1	26	272	737	19	15	0	0
ENSG00000223316	.	miRNA	chr16	70907086	70907216	0	1070	0	0	4	1066	0	0	0	0	0	0	0
ENSG00000223380	SEC22B	processed_transcript	chr1	145096219	145116922	0	1070	0	0	2	211	450	404	3	0	0	0	0
ENSG00000223524	REXO1L11P	protein_coding	chr8	86747542	86749570	0	1070	0	0	0	0	0	1	0	7	22	59	981
ENSG00000223703	.	pseudogene	chr2	91924751	91955465	0	1070	0	0	1	42	239	307	377	104	0	0	0
ENSG00000223925	SLC25A15P4	pseudogene	chr21	10899081	10900005	0	1070	0	0	0	2	31	93	226	213	349	136	20
ENSG00000223966	.	antisense	chr9	73340955	73345772	1070	0	0	1070	0	0	0	0	0	0	0	0	0
ENSG00000224201	PNMA6A	protein_coding	chrX	152240838	152340864	1070	0	361	709	0	0	0	0	0	0	0	0	0
ENSG00000224309	ANKRD30BP2	pseudogene	chr21	14410480	14439354	0	1070	0	0	4	1002	64	0	0	0	0	0	0
ENSG00000224615	.	pseudogene	chr9	46390069	46390277	1070	0	110	960	0	0	0	0	0	0	0	0	0
ENSG00000225049	.	pseudogene	chr2	87586176	87586367	0	1070	0	0	29	65	438	485	52	1	0	0	0
ENSG00000225327	USP17L3	pseudogene	chr8	7833914	7835507	1070	0	92	978	0	0	0	0	0	0	0	0	0
ENSG00000225871	.	pseudogene	chr1	147907214	147909036	1070	0	0	1070	0	0	0	0	0	0	0	0	0
ENSG00000226067	LINC00869	lincRNA	chr1	149284644	149286975	0	1070	0	0	64	996	10	0	0	0	0	0	0
ENSG00000226685	CT47A12	protein_coding	chrX	120011343	120066151	1070	0	760	310	0	0	0	0	0	0	0	0	0
ENSG00000227473	TSSK5P1	pseudogene	chr8	145196116	145198567	1070	0	0	1070	0	0	0	0	0	0	0	0	0
ENSG00000227582	.	pseudogene	chr9	66516696	66520781	0	1070	0	0	0	18	38	205	411	255	114	25	4
ENSG00000227691	CYCSP41	pseudogene	chr21	10935975	10936167	0	1070	0	0	0	2	31	92	227	213	349	136	20
ENSG00000228745	CTSLP5	pseudogene	chr10	46790403	46791522	1070	0	8	1062	0	0	0	0	0	0	0	0	0
ENSG00000228927	TSPY3	protein_coding	chrY	9236029	9307357	1070	0	1070	0	0	0	0	0	0	0	0	0	0
ENSG00000229306	.	lincRNA	chr21	14371996	14389013	0	1070	0	0	1	889	180	0	0	0	0	0	0
ENSG00000229422	.	pseudogene	chr9	66493571	66494196	0	1070	0	0	0	7	27	196	422	265	121	28	4
ENSG00000229464	.	pseudogene	chr10	51654976	51655307	1070	0	10	1060	0	0	0	0	0	0	0	0	0
ENSG00000229683	ASNSP5	pseudogene	chr1	142799586	142799739	0	1070	0	0	0	0	0	0	0	6	59	206	799
ENSG00000230195	.	pseudogene	chr7	74765875	74789332	1070	0	68	1002	0	0	0	0	0	0	0	0	0
ENSG00000230255	.	pseudogene	chr1	142791487	142792556	0	1070	0	0	0	0	0	0	0	6	59	206	799
ENSG00000230446	.	pseudogene	chr1	142790232	142790520	0	1070	0	0	0	0	0	0	0	6	59	206	799
ENSG00000230759	.	lincRNA	chr1	103957500	103968087	1070	0	0	1070	0	0	0	0	0	0	0	0	0
ENSG00000230761	.	lincRNA	chr10	46797867	46809021	1070	0	8	1062	0	0	0	0	0	0	0	0	0
ENSG00000230964	.	pseudogene	chr2	91766536	91766632	0	1070	0	0	0	0	2	77	370	336	269	14	2
ENSG00000231182	.	lincRNA	chr1	142950984	142956716	0	1070	0	0	0	0	20	93	341	367	149	76	24
ENSG00000231448	.	pseudogene	chr1	148854137	148891740	0	1070	0	0	0	0	20	257	745	33	15	0	0
ENSG00000231734	.	lincRNA	chr1	143687096	143720401	1070	0	858	212	0	0	0	0	0	0	0	0	0
ENSG00000231962	VN1R7P	pseudogene	chr21	11153836	11155057	0	1070	0	0	0	0	0	0	1	27	339	149	554
ENSG00000232086	.	antisense	chr9	73322962	73327779	1070	0	0	1070	0	0	0	0	0	0	0	0	0
ENSG00000232527	.	lincRNA	chr1	148928321	148951595	0	1070	0	0	0	2	28	275	734	16	15	0	0
ENSG00000232531	.	pseudogene	chr2	91935965	91937021	0	1070	0	0	1	41	239	307	378	104	0	0	0
ENSG00000232745	ANKRD20A14P	pseudogene	chr1	142803531	142827235	0	1070	0	0	0	0	0	0	0	6	59	206	799
ENSG00000232753	.	lincRNA	chr1	103817768	103828355	1070	0	0	1070	0	0	0	0	0	0	0	0	0
ENSG00000232815	LINC00537	pseudogene	chr9	68413481	68414196	0	1070	0	0	6	55	287	301	212	101	59	20	29
ENSG00000233011	SLC9A3P1	pseudogene	chr10	51910362	51912047	1070	0	2	1068	0	0	0	0	0	0	0	0	0
ENSG00000233050	DEFB130	protein_coding	chr8	11921897	11929256	1070	0	14	1056	0	0	0	0	0	0	0	0	0
ENSG00000233991	.	pseudogene	chr2	91777535	91809447	0	1070	0	0	0	0	2	77	370	336	269	14	2
ENSG00000234037	.	lincRNA	chr1	103820968	103835986	1070	0	1	1069	0	0	0	0	0	0	0	0	0
ENSG00000234643	EIF3FP1	pseudogene	chr21	11180919	11181815	0	1070	0	0	0	0	0	0	1	27	339	149	554
ENSG00000234803	FAM197Y2	antisense	chrY	9355207	9364506	575	495	575	0	0	2	2	9	33	146	186	90	27
ENSG00000234978	.	lincRNA	chr1	142803223	142816004	0	1070	0	0	0	0	0	0	0	6	59	206	799
ENSG00000235173	FAM203A	protein_coding	chr8	145192671	145195746	1070	0	0	1070	0	0	0	0	0	0	0	0	0
ENSG00000235476	.	pseudogene	chr21	10872118	10872429	0	1070	0	0	0	0	32	101	227	214	349	129	18
ENSG00000235999	.	lincRNA	chr1	149287450	149291743	0	1070	0	0	64	996	10	0	0	0	0	0	0
ENSG00000236055	.	pseudogene	chr1	142790582	142791175	0	1070	0	0	0	0	0	0	0	6	59	206	799
ENSG00000236424	TSPY10	protein_coding	chrY	9365488	9368291	575	495	575	0	0	2	2	9	34	146	187	88	27
ENSG00000236787	.	pseudogene	chr10	51339437	51339770	1070	0	14	1056	0	0	0	0	0	0	0	0	0
ENSG00000237038	USP17L8	pseudogene	chr8	7829182	7830775	1070	0	92	978	0	0	0	0	0	0	0	0	0
ENSG00000237198	FAM27E1	protein_coding	chr9	46385690	46387031	1070	0	110	960	0	0	0	0	0	0	0	0	0
ENSG00000237451	CDK2AP2P2	pseudogene	chr9	66500641	66501008	0	1070	0	0	0	7	27	196	422	265	121	28	4
ENSG00000237533	PFN1P6	pseudogene	chr1	148736688	148737087	1070	0	970	100	0	0	0	0	0	0	0	0	0
ENSG00000237625	.	pseudogene	chr9	41475786	41476094	1070	0	34	1036	0	0	0	0	0	0	0	0	0
ENSG00000238074	TSPY6P	protein_coding	chrY	9324921	9327689	575	495	575	0	1	1	5	16	63	201	155	38	15
ENSG00000238152	OR7E140P	pseudogene	chr12	8567375	8568401	1070	0	1070	0	0	0	0	0	0	0	0	0	0
ENSG00000238245	MYO5BP2	pseudogene	chr9	66513031	66514308	0	1070	0	0	0	11	35	205	418	258	114	25	4
ENSG00000238405	RNA5SP311	rRNA	chr10	46742027	46742143	1070	0	8	1062	0	0	0	0	0	0	0	0	0
ENSG00000238603	.	snRNA	chr1	143647013	143647177	1070	0	1060	10	0	0	0	0	0	0	0	0	0
ENSG00000238638	.	miRNA	chr9	66858536	66858612	0	1070	0	0	0	147	518	207	150	31	8	2	7
ENSG00000238825	.	snRNA	chr1	143673128	143673290	1070	0	872	198	0	0	0	0	0	0	0	0	0
ENSG00000239883	.	pseudogene	chr10	46349540	46411619	1070	0	12	1058	0	0	0	0	0	0	0	0	0
ENSG00000242943	NKAIN1P1	pseudogene	chr1	148864593	148865175	0	1070	0	0	0	0	20	257	745	33	15	0	0
ENSG00000244211	PDZK1P2	pseudogene	chr1	147466532	147481824	1070	0	0	1070	0	0	0	0	0	0	0	0	0
ENSG00000248302	.	pseudogene	chr4	48990	50018	0	1070	0	0	0	0	0	0	1	15	79	241	734
ENSG00000248760	.	antisense	chr4	75454448	75475972	1070	0	3	1067	0	0	0	0	0	0	0	0	0
ENSG00000249751	ECSCR	protein_coding	chr5	138784244	138842328	1070	0	1065	5	0	0	0	0	0	0	0	0	0
ENSG00000250532	.	antisense	chr4	75284633	75306174	1070	0	0	1070	0	0	0	0	0	0	0	0	0
ENSG00000251700	SNORD112	snoRNA	chr16	70902109	70902171	0	1070	0	0	4	1066	0	0	0	0	0	0	0
ENSG00000252029	RNA5SP253	rRNA	chr8	11944904	11944954	1070	0	53	1017	0	0	0	0	0	0	0	0	0
ENSG00000252105	.	snRNA	chr1	149286176	149286322	0	1070	0	0	64	996	10	0	0	0	0	0	0
ENSG00000252199	SNORA70	snoRNA	chr21	10385952	10386047	0	1070	0	0	0	13	133	403	482	37	1	1	0
ENSG00000252656	RN7SKP88	misc_RNA	chr1	145044650	145044900	0	1070	0	0	0	23	780	241	26	0	0	0	0
ENSG00000254913	.	antisense	chr1	144874944	144878163	0	1070	0	0	66	1004	0	0	0	0	0	0	0
ENSG00000255148	.	antisense	chr1	144858173	144865800	0	1070	0	0	65	1005	0	0	0	0	0	0	0
ENSG00000255211	.	pseudogene	chr8	7824865	7826066	1070	0	92	978	0	0	0	0	0	0	0	0	0
ENSG00000255854	PPIAL4B	protein_coding	chr1	144363461	144364246	1070	0	470	600	0	0	0	0	0	0	0	0	0
ENSG00000255940	REXO1L10P	protein_coding	chr8	86756717	86758745	0	1070	0	0	0	0	0	0	2	9	21	66	972
ENSG00000256136	.	pseudogene	chr12	8559428	8559791	1070	0	1070	0	0	0	0	0	0	0	0	0	0
ENSG00000258992	TSPY1	protein_coding	chrY	9236075	9307357	1070	0	1070	0	0	0	0	0	0	0	0	0	0
ENSG00000259567	DNM1P38	pseudogene	chr15	82816059	82818549	1070	0	4	1066	0	0	0	0	0	0	0	0	0
ENSG00000259613	.	pseudogene	chr15	82829004	82829110	1070	0	6	1064	0	0	0	0	0	0	0	0	0
ENSG00000259637	DNM1P42	pseudogene	chr15	83200403	83202890	1070	0	0	1070	0	0	0	0	0	0	0	0	0
ENSG00000259798	.	antisense	chr16	71147254	71147903	0	1070	0	0	2	1068	0	0	0	0	0	0	0
ENSG00000259833	.	antisense	chr16	71114768	71127570	0	1070	0	0	2	1068	0	0	0	0	0	0	0
ENSG00000261600	.	lincRNA	chr2	91768392	91768920	0	1070	0	0	0	0	2	77	370	336	269	14	2
ENSG00000263839	.	miRNA	chr21	10199942	10200025	0	1070	0	0	0	0	0	4	100	346	467	142	11
ENSG00000264002	RN7SL52P	misc_RNA	chr21	10380379	10380661	0	1070	0	0	0	13	133	403	482	37	1	1	0
ENSG00000264721	.	miRNA	chr8	145210800	145210892	1070	0	0	1070	0	0	0	0	0	0	0	0	0
ENSG00000264912	RN7SL640P	misc_RNA	chr9	39191096	39191355	1070	0	0	1070	0	0	0	0	0	0	0	0	0
ENSG00000264939	.	pseudogene	chr17	21906475	21907067	0	1070	0	0	1	4	15	17	19	13	20	20	961
ENSG00000264987	.	miRNA	chr8	145456007	145456099	1070	0	960	110	0	0	0	0	0	0	0	0	0
ENSG00000266017	MIR4477A	miRNA	chr9	68415307	68415388	0	1070	0	0	6	55	287	301	212	101	59	20	29
ENSG00000266218	.	miRNA	chr12	8579195	8579283	1070	0	1070	0	0	0	0	0	0	0	0	0	0
ENSG00000266739	.	miRNA	chr1	144877329	144877395	0	1070	0	0	66	1004	0	0	0	0	0	0	0
ENSG00000268172	.	protein_coding	chr1	144989308	144991365	0	1070	0	0	3	72	781	213	1	0	0	0	0
ENSG00000269647	.	protein_coding	chr1	147631966	147632428	1070	0	0	1070	0	0	0	0	0	0	0	0	0
ENSG00000269996	.	lincRNA	chr1	121133255	121134581	0	1070	0	0	34	948	79	9	0	0	0	0	0
ENSG00000270073	.	pseudogene	chrY	9345204	9347784	575	495	575	0	0	2	3	9	52	162	172	64	31
ENSG00000270092	.	pseudogene	chr9	66836661	66836791	0	1070	0	0	0	155	527	207	147	29	4	0	1
ENSG00000270375	REXO1L2P	pseudogene	chr8	86839130	86840877	0	1070	0	0	0	0	1	0	3	8	21	37	1000
ENSG00000270568	.	pseudogene	chr10	51211724	51212022	1070	0	111	959	0	0	0	0	0	0	0	0	0
ENSG00000271308	.	lincRNA	chr21	11169719	11184046	0	1070	0	0	0	0	0	0	1	27	339	149	554
ENSG00000271546	.	pseudogene	chr1	145088038	145088567	0	1070	0	0	0	21	781	242	26	0	0	0	0
ENSG00000271627	.	pseudogene	chr2	91911048	91911631	0	1070	0	0	0	25	227	307	389	120	2	0	0
ENSG00000271732	.	lincRNA	chr1	16943885	16944224	0	1070	0	0	0	25	238	513	233	56	4	1	0
ENSG00000272628	REXO1L3P	pseudogene	chr8	86566861	86568611	0	1070	0	0	0	0	0	0	0	0	1	1	1068
ENSG00000272709	.	lincRNA	chr1	145200337	145200891	0	1070	0	0	1	308	743	18	0	0	0	0	0
ENSG00000272755	.	antisense	chr1	145018394	145018959	0	1070	0	0	0	27	782	239	22	0	0	0	0
ENSG00000109321	AREG	protein_coding	chr4	75310850	75320726	1069	0	0	1069	0	0	0	0	0	0	0	0	0
ENSG00000184040	TMEM236	protein_coding	chr10	18041217	18089855	1069	0	2	1067	0	0	0	0	0	0	0	0	0
ENSG00000198750	GATSL2	protein_coding	chr7	74807498	74867509	1069	0	44	1025	0	0	0	0	0	0	0	0	0
ENSG00000201588	RNA5S2	rRNA	chr1	228748255	228748374	0	1069	0	0	0	3	16	62	129	185	179	163	332
ENSG00000204478	PRAMEF20	protein_coding	chr1	13736906	13747803	1069	0	0	1069	0	0	0	0	0	0	0	0	0
ENSG00000205176	REXO1L1P	protein_coding	chr8	86568694	86575726	0	1069	0	0	0	0	0	0	0	0	1	1	1067
ENSG00000206968	.	snRNA	chr1	148766937	148767102	1069	0	16	1053	0	0	0	0	0	0	0	0	0
ENSG00000214986	FAM25D	lincRNA	chr10	51214506	51216406	1069	0	109	960	0	0	0	0	0	0	0	0	0
ENSG00000215156	.	pseudogene	chr5	34190160	34193758	0	1069	0	0	1	7	22	50	94	112	153	188	442
ENSG00000215860	PDZK1P1	pseudogene	chr1	145924387	145942619	1069	0	128	941	0	0	0	0	0	0	0	0	0
ENSG00000225080	PFN1P4	pseudogene	chr1	147601779	147602181	1069	0	0	1069	0	0	0	0	0	0	0	0	0
ENSG00000225273	UBE2Q2P2	pseudogene	chr15	82647359	82712277	1069	0	0	1069	0	0	0	0	0	0	0	0	0
ENSG00000227216	PFN1P5	pseudogene	chr1	146059925	146060343	1069	0	1	1068	0	0	0	0	0	0	0	0	0
ENSG00000228534	.	lincRNA	chr9	39925025	39926970	1069	0	235	834	0	0	0	0	0	0	0	0	0
ENSG00000228920	.	pseudogene	chr9	44672799	44676450	1069	0	448	621	0	0	0	0	0	0	0	0	0
ENSG00000229002	.	pseudogene	chr1	148542872	148545128	0	1069	0	0	4	1008	57	0	0	0	0	0	0
ENSG00000230567	FAM203B	protein_coding	chr8	145437879	145440835	1069	0	986	83	0	0	0	0	0	0	0	0	0
ENSG00000231997	FAM27D1	protein_coding	chr9	46389109	46391556	1069	0	110	959	0	0	0	0	0	0	0	0	0
ENSG00000233430	.	lincRNA	chr1	149305909	149313076	0	1069	0	0	90	967	12	0	0	0	0	0	0
ENSG00000233798	.	lincRNA	chr1	142569265	142588233	0	1069	0	0	1	12	130	328	376	179	35	7	1
ENSG00000234665	.	lincRNA	chr9	66513487	66553911	0	1069	0	0	0	18	38	204	411	255	114	25	4
ENSG00000235637	.	antisense	chr10	18151815	18154400	1069	0	0	1069	0	0	0	0	0	0	0	0	0
ENSG00000237550	UBE2Q2P6	pseudogene	chr15	82664458	82748784	1069	0	0	1069	0	0	0	0	0	0	0	0	0
ENSG00000238320	.	miRNA	chr2	91951950	91952044	0	1069	0	0	2	44	239	306	375	103	0	0	0
ENSG00000240007	.	pseudogene	chr1	143719703	143721519	1069	0	853	216	0	0	0	0	0	0	0	0	0
ENSG00000243289	CTGLF8P	pseudogene	chr10	46717126	46733073	1069	0	9	1060	0	0	0	0	0	0	0	0	0
ENSG00000248944	FAM90A6P	pseudogene	chr8	7406574	7409584	1068	1	330	730	1	0	0	0	0	0	0	0	0
ENSG00000254374	GOLGA6L21P	pseudogene	chr15	83188578	83195251	1069	0	0	1069	0	0	0	0	0	0	0	0	0
ENSG00000264898	.	miRNA	chr9	66861460	66861543	0	1069	0	0	0	147	517	207	150	31	8	2	7
ENSG00000265715	.	miRNA	chr1	142667288	142667363	0	1069	0	0	2	15	139	340	372	168	30	3	0
ENSG00000271223	.	pseudogene	chr1	144392142	144392429	1069	0	580	489	0	0	0	0	0	0	0	0	0
ENSG00000272225	.	lincRNA	chr10	51253786	51262426	1069	0	19	1050	0	0	0	0	0	0	0	0	0
ENSG00000272302	.	miRNA	chr1	143437326	143437409	0	1069	0	0	0	0	7	88	549	357	63	4	1
ENSG00000273406	.	lincRNA	chr1	120619222	120619698	0	1069	0	0	107	955	7	0	0	0	0	0	0
ENSG00000120586	MRC1	protein_coding	chr10	18098351	18200091	1068	0	0	1068	0	0	0	0	0	0	0	0	0
ENSG00000187786	SCXB	protein_coding	chr8	145321516	145323045	1068	0	989	79	0	0	0	0	0	0	0	0	0
ENSG00000198161	PPIAL4C	protein_coding	chr1	149553002	149553787	1068	0	588	480	0	0	0	0	0	0	0	0	0
ENSG00000199337	RNA5S3	rRNA	chr1	228750496	228750615	0	1068	0	0	0	3	16	62	129	185	180	163	330
ENSG00000199352	RNA5S1	rRNA	chr1	228746014	228746133	0	1068	0	0	0	3	16	62	128	184	179	163	333
ENSG00000203836	NBPF24	protein_coding	chr1	147574427	147634886	1068	0	0	1068	0	0	0	0	0	0	0	0	0
ENSG00000207340	.	snRNA	chr1	147834501	147834665	1068	0	0	1068	0	0	0	0	0	0	0	0	0
ENSG00000221147	.	miRNA	chr19	20579239	20579322	1068	0	895	173	0	0	0	0	0	0	0	0	0
ENSG00000224881	.	pseudogene	chr2	87607002	87607890	0	1068	0	0	27	440	549	51	1	0	0	0	0
ENSG00000225015	SNX18P15	pseudogene	chr1	142660016	142660749	0	1068	0	0	1	13	137	339	377	168	30	3	0
ENSG00000227114	.	pseudogene	chr2	91685385	91685524	0	1068	0	0	0	3	42	286	706	30	0	1	0
ENSG00000227552	.	lincRNA	chr1	142553292	142559170	0	1068	0	0	0	13	78	251	339	180	52	44	111
ENSG00000227700	.	pseudogene	chr1	147718439	147718956	0	1068	0	0	71	997	0	0	0	0	0	0	0
ENSG00000230903	RPL9P8	pseudogene	chr15	83040999	83125316	1068	0	0	1068	0	0	0	0	0	0	0	0	0
ENSG00000231551	.	lincRNA	chr1	147887349	147901508	1068	0	0	1068	0	0	0	0	0	0	0	0	0
ENSG00000232151	.	processed_transcript	chr1	149605639	149633208	1068	0	72	996	0	0	0	0	0	0	0	0	0
ENSG00000232390	NDUFA5P1	pseudogene	chr11	3343091	3343432	1068	0	0	1068	0	0	0	0	0	0	0	0	0
ENSG00000237161	.	pseudogene	chr15	21936559	21938111	0	1068	0	0	32	247	279	265	135	70	28	8	4
ENSG00000238113	.	lincRNA	chr9	66457284	66469310	0	1068	0	0	0	1	14	190	423	278	128	30	4
ENSG00000238460	.	miRNA	chr8	12435513	12435661	1	1067	0	1	18	106	390	394	135	22	2	0	0
ENSG00000239083	snoU13	snoRNA	chr15	20557338	20557434	0	1068	0	0	27	275	287	201	130	80	40	17	11
ENSG00000250055	.	pseudogene	chr5	17525343	17525938	0	1068	0	0	0	0	1	5	15	44	79	102	822
ENSG00000255122	.	pseudogene	chr8	12437795	12438572	1	1067	0	1	18	106	390	394	135	22	2	0	0
ENSG00000258628	.	pseudogene	chr15	20433872	20482756	0	1068	0	0	29	253	348	246	111	57	18	4	2
ENSG00000258654	.	lincRNA	chr15	20549988	20564419	0	1068	0	0	27	275	287	201	130	80	40	17	11
ENSG00000259156	CHEK2P2	pseudogene	chr15	20487996	20496839	0	1068	0	0	29	253	348	246	111	57	18	4	2
ENSG00000260159	.	pseudogene	chr15	28699805	28702929	0	1068	0	0	752	310	6	0	0	0	0	0	0
ENSG00000261584	.	lincRNA	chr6	26686468	26688192	0	1068	0	0	189	879	0	0	0	0	0	0	0
ENSG00000265002	.	miRNA	chr15	20563360	20563434	0	1068	0	0	27	275	287	201	130	80	40	17	11
ENSG00000266811	.	miRNA	chr1	143424140	143424215	0	1068	0	0	2	8	11	87	540	352	63	4	1
ENSG00000268869	ESPNP	pseudogene	chr1	17013833	17046652	0	1068	0	0	12	259	582	181	30	3	1	0	0
ENSG00000201789	.	snRNA	chr1	145149739	145149840	0	1067	0	0	119	425	520	3	0	0	0	0	0
ENSG00000204479	PRAMEF17	protein_coding	chr1	13716091	13719089	1067	0	0	1067	0	0	0	0	0	0	0	0	0
ENSG00000219041	.	IG_V_pseudogene	chr2	91679086	91679734	0	1067	0	0	0	1	39	276	718	32	0	1	0
ENSG00000223758	.	pseudogene	chr9	39368375	39368790	1067	0	0	1067	0	0	0	0	0	0	0	0	0
ENSG00000225725	FAM66E	lincRNA	chr8	7812535	7866277	1067	0	86	981	0	0	0	0	0	0	0	0	0
ENSG00000226637	.	lincRNA	chr1	143719662	143721171	1067	0	853	214	0	0	0	0	0	0	0	0	0
ENSG00000227207	RPL31P12	pseudogene	chr1	72767154	72767512	1067	0	937	130	0	0	0	0	0	0	0	0	0
ENSG00000230066	FAM197Y3	antisense	chrY	9334895	9342768	575	492	575	0	1	0	2	8	30	134	130	105	82
ENSG00000234407	FAM74A6	lincRNA	chr9	41516045	41523018	1067	0	16	1051	0	0	0	0	0	0	0	0	0
ENSG00000239012	.	miRNA	chr1	142653717	142653799	0	1067	0	0	0	13	137	338	377	169	30	3	0
ENSG00000249942	.	antisense	chr4	75418300	75514664	1067	0	1	1066	0	0	0	0	0	0	0	0	0
ENSG00000258590	NBEAP1	pseudogene	chr15	20862966	20893737	0	1067	0	0	29	276	386	223	92	46	10	5	0
ENSG00000265466	.	miRNA	chr1	142656061	142656144	0	1067	0	0	0	13	137	338	377	169	30	3	0
ENSG00000266657	.	miRNA	chr1	142653524	142653607	0	1067	0	0	0	13	137	338	377	169	30	3	0
ENSG00000273059	.	lincRNA	chr1	147484030	147484460	1067	0	0	1067	0	0	0	0	0	0	0	0	0
ENSG00000182330	PRAMEF8	protein_coding	chr1	13386645	13390765	1066	0	56	1010	0	0	0	0	0	0	0	0	0
ENSG00000200370	RNA5S17	rRNA	chr1	228781786	228781905	0	1066	0	0	0	3	21	105	197	235	207	110	188
ENSG00000204849	SPATA31A1	protein_coding	chr9	39355698	39361956	1066	0	0	1066	0	0	0	0	0	0	0	0	0
ENSG00000225560	FAM197Y8	antisense	chrY	9185119	9193010	575	491	575	0	2	0	5	18	87	237	111	17	14
ENSG00000235428	.	pseudogene	chr1	223741976	223742862	1066	0	1037	29	0	0	0	0	0	0	0	0	0
ENSG00000236987	NDUFA5P8	pseudogene	chr11	3297274	3297620	1066	0	0	1066	0	0	0	0	0	0	0	0	0
ENSG00000242607	RPS3AP34	pseudogene	chr8	12427858	12428639	2	1064	0	2	16	105	390	394	135	22	2	0	0
ENSG00000254700	.	pseudogene	chr8	11901014	11901179	1066	0	2	1064	0	0	0	0	0	0	0	0	0
ENSG00000259726	CSPG4P11	pseudogene	chr15	84855503	84866136	0	1066	0	0	568	472	26	0	0	0	0	0	0
ENSG00000266172	.	pseudogene	chr17	21904123	21904694	0	1066	0	0	1	4	15	14	18	13	20	20	961
ENSG00000268554	.	pseudogene	chr1	149626958	149637707	1066	0	70	996	0	0	0	0	0	0	0	0	0
ENSG00000270416	REXO1L12P	pseudogene	chr8	86726453	86728113	0	1066	0	0	0	0	0	1	3	10	60	79	913
ENSG00000197978	GOLGA6L9	protein_coding	chr15	82722222	82731338	1065	0	0	1065	0	0	0	0	0	0	0	0	0
ENSG00000214982	PARGP1	pseudogene	chr10	51623416	51732824	1065	0	10	1055	0	0	0	0	0	0	0	0	0
ENSG00000224581	.	pseudogene	chr1	13632347	13635279	1065	0	2	1063	0	0	0	0	0	0	0	0	0
ENSG00000259785	ADAMTS7P1	pseudogene	chr15	82590890	82626963	1065	0	0	1065	0	0	0	0	0	0	0	0	0
ENSG00000270533	.	pseudogene	chr21	10475514	10476061	0	1065	0	0	7	30	149	429	414	34	1	1	0
ENSG00000183748	MRC1L1	protein_coding	chr10	17851361	17953178	1064	0	0	1064	0	0	0	0	0	0	0	0	0
ENSG00000198035	AGAP9	protein_coding	chr10	48189611	48237508	1064	0	1	1063	0	0	0	0	0	0	0	0	0
ENSG00000204501	PRAMEF9	protein_coding	chr1	13421175	13428191	1064	0	45	1019	0	0	0	0	0	0	0	0	0
ENSG00000224919	.	antisense	chr10	47186202	47192185	1064	0	2	1062	0	0	0	0	0	0	0	0	0
ENSG00000228229	.	lincRNA	chr1	13429633	13430113	1064	0	45	1019	0	0	0	0	0	0	0	0	0
ENSG00000234298	TCEB3CL	protein_coding	chr18	44548657	44550534	0	1064	0	0	4	19	42	106	150	190	138	110	305
ENSG00000237700	.	pseudogene	chr1	13411550	13414482	1064	0	53	1011	0	0	0	0	0	0	0	0	0
ENSG00000252754	RNA5SP313	rRNA	chr10	48206894	48207010	1064	0	1	1063	0	0	0	0	0	0	0	0	0
ENSG00000271594	.	pseudogene	chr1	149524786	149525073	1064	0	768	296	0	0	0	0	0	0	0	0	0
ENSG00000174374	WBSCR16	protein_coding	chr7	74441225	74490064	1063	0	0	1063	0	0	0	0	0	0	0	0	0
ENSG00000188656	TSPY7P	pseudogene	chrY	9215730	9218480	575	488	575	0	2	0	6	19	98	236	95	19	13
ENSG00000204172	AGAP10	protein_coding	chr10	47191843	47239738	1063	0	2	1061	0	0	0	0	0	0	0	0	0
ENSG00000252877	RNA5SP312	rRNA	chr10	47222340	47222456	1063	0	2	1061	0	0	0	0	0	0	0	0	0
ENSG00000259310	.	processed_transcript	chr15	83087380	83102960	1063	0	0	1063	0	0	0	0	0	0	0	0	0
ENSG00000148483	TMEM236	protein_coding	chr10	17794250	17842867	1062	0	0	1062	0	0	0	0	0	0	0	0	0
ENSG00000157358	PRAMEF15	protein_coding	chr1	13641972	13648988	1062	0	1	1061	0	0	0	0	0	0	0	0	0
ENSG00000204175	GPRIN2	protein_coding	chr10	46994086	47005643	1	1061	1	0	27	953	77	3	1	0	0	0	0
ENSG00000204176	SYT15	protein_coding	chr10	46955443	46971400	1	1061	1	0	27	953	77	3	1	0	0	0	0
ENSG00000204480	PRAMEF19	protein_coding	chr1	13694888	13698405	1062	0	0	1062	0	0	0	0	0	0	0	0	0
ENSG00000213412	HNRNPA1P33	pseudogene	chr10	47133337	47133898	1	1061	1	0	27	953	77	4	0	0	0	0	0
ENSG00000222835	RNA5SP100	rRNA	chr2	91862882	91862992	0	1062	0	0	0	2	66	110	371	308	199	5	1
ENSG00000223664	.	pseudogene	chr9	44562092	44562588	1062	0	84	978	0	0	0	0	0	0	0	0	0
ENSG00000231187	.	antisense	chr10	46951471	46966835	1	1061	1	0	27	953	77	3	1	0	0	0	0
ENSG00000236969	GGT8P	pseudogene	chr2	91963969	91969195	0	1062	0	0	19	85	236	281	352	89	0	0	0
ENSG00000270434	.	pseudogene	chr10	46308095	46308392	1062	0	8	1054	0	0	0	0	0	0	0	0	0
ENSG00000270999	.	protein_coding	chr2	90458200	90458671	0	1062	0	0	0	16	412	535	98	1	0	0	0
ENSG00000204174	NPY4R	protein_coding	chr10	47083533	47088320	1	1060	1	0	26	952	78	3	1	0	0	0	0
ENSG00000230572	.	pseudogene	chr2	91874127	91902771	0	1061	0	0	0	9	191	272	394	185	10	0	0
ENSG00000233788	SPATA31A5	protein_coding	chr9	41500678	41506925	1061	0	23	1038	0	0	0	0	0	0	0	0	0
ENSG00000238411	.	miRNA	chr21	9683190	9683272	0	1061	0	0	0	1	20	52	13	4	10	41	920
ENSG00000136698	CFC1	protein_coding	chr2	131350338	131357123	0	1060	0	0	1060	0	0	0	0	0	0	0	0
ENSG00000212544	.	snRNA	chr1	149514089	149514256	1060	0	774	286	0	0	0	0	0	0	0	0	0
ENSG00000215112	FAM74A5	lincRNA	chr9	39371061	39376913	1060	0	0	1060	0	0	0	0	0	0	0	0	0
ENSG00000221305	MIR548I3	miRNA	chr8	7946462	7946611	1060	0	60	1000	0	0	0	0	0	0	0	0	0
ENSG00000221517	.	miRNA	chr15	83145847	83145931	1060	0	0	1060	0	0	0	0	0	0	0	0	0
ENSG00000227194	GLUD1P7	pseudogene	chr10	46772793	46778894	1060	0	8	1052	0	0	0	0	0	0	0	0	0
ENSG00000229146	SNX18P5	pseudogene	chr9	44046988	44047817	1060	0	1	1059	0	0	0	0	0	0	0	0	0
ENSG00000230635	CYP4F60P	pseudogene	chr9	44019595	44020591	1060	0	6	1054	0	0	0	0	0	0	0	0	0
ENSG00000231122	FAM25E	protein_coding	chr10	46310875	46313036	1060	0	8	1052	0	0	0	0	0	0	0	0	0
ENSG00000233803	TSPY4	protein_coding	chrY	9175072	9177893	575	485	575	0	2	0	7	22	106	228	92	16	12
ENSG00000235327	CYP4F61P	pseudogene	chr9	66366965	66367990	1060	0	17	1043	0	0	0	0	0	0	0	0	0
ENSG00000243464	RN7SL410P	misc_RNA	chr15	83146763	83147043	1060	0	0	1060	0	0	0	0	0	0	0	0	0
ENSG00000251070	BMS1P6	pseudogene	chr10	48187415	48199256	1060	0	2	1058	0	0	0	0	0	0	0	0	0
ENSG00000255459	.	pseudogene	chr8	7943543	7944287	1060	0	60	1000	0	0	0	0	0	0	0	0	0
ENSG00000259387	ADAMTS7P2	pseudogene	chr15	82888223	82924290	1060	0	2	1058	0	0	0	0	0	0	0	0	0
ENSG00000197550	.	pseudogene	chr9	69830287	69848759	0	1059	0	0	90	550	326	84	9	0	0	0	0
ENSG00000205271	CSPG4P10	pseudogene	chr15	83128127	83145983	1059	0	0	1059	0	0	0	0	0	0	0	0	0
ENSG00000225784	.	pseudogene	chr10	51287080	51371070	1059	0	14	1045	0	0	0	0	0	0	0	0	0
ENSG00000229079	.	pseudogene	chr9	44011052	44011839	1059	0	17	1042	0	0	0	0	0	0	0	0	0
ENSG00000234430	SNX18P6	pseudogene	chr9	66394411	66395279	1059	0	50	1009	0	0	0	0	0	0	0	0	0
ENSG00000234861	ATP5A1P6	pseudogene	chr9	44558937	44560285	1059	0	84	975	0	0	0	0	0	0	0	0	0
ENSG00000235003	.	pseudogene	chr9	66396885	66397113	1059	0	51	1008	0	0	0	0	0	0	0	0	0
ENSG00000239028	.	miRNA	chr9	69821759	69821841	0	1059	0	0	90	550	326	84	9	0	0	0	0
ENSG00000266083	.	miRNA	chr5	175362211	175362304	0	1059	0	0	503	555	1	0	0	0	0	0	0
ENSG00000271225	.	pseudogene	chr9	69823282	69823847	0	1059	0	0	90	550	326	84	9	0	0	0	0
ENSG00000213816	CNN2P4	pseudogene	chr9	43997829	43998733	1058	0	56	1002	0	0	0	0	0	0	0	0	0
ENSG00000215097	DUSP8P3	pseudogene	chr10	46773446	46775206	1058	0	8	1050	0	0	0	0	0	0	0	0	0
ENSG00000229471	.	pseudogene	chr9	41214066	41217717	1058	0	185	873	0	0	0	0	0	0	0	0	0
ENSG00000233171	.	pseudogene	chr9	66358547	66359282	1058	0	5	1053	0	0	0	0	0	0	0	0	0
ENSG00000268991	FAM231C	protein_coding	chr1	17060446	17060956	0	1058	0	0	10	250	582	182	30	3	1	0	0
ENSG00000152726	FAM21B	protein_coding	chr10	47894022	47949412	1057	0	472	585	0	0	0	0	0	0	0	0	0
ENSG00000244393	.	processed_transcript	chr10	51253145	51371338	1057	0	14	1043	0	0	0	0	0	0	0	0	0
ENSG00000188092	GPR89B	protein_coding	chr1	147400505	147465753	1056	0	0	1056	0	0	0	0	0	0	0	0	0
ENSG00000231140	.	lincRNA	chr9	39395733	39397403	1056	0	0	1056	0	0	0	0	0	0	0	0	0
ENSG00000236584	.	pseudogene	chr9	39897659	39897987	1056	0	15	1041	0	0	0	0	0	0	0	0	0
ENSG00000259429	UBE2Q2P3	pseudogene	chr15	83023846	83088805	1056	0	0	1056	0	0	0	0	0	0	0	0	0
ENSG00000264063	MIR3687	miRNA	chr21	9826202	9826263	0	1056	0	0	0	0	0	0	0	0	0	1	1055
ENSG00000264462	MIR3648	miRNA	chr21	9825831	9826011	0	1056	0	0	0	0	0	0	0	0	0	1	1055
ENSG00000183086	GATSL1	protein_coding	chr7	74379082	74438803	1055	0	0	1055	0	0	0	0	0	0	0	0	0
ENSG00000186301	MST1P2	pseudogene	chr1	16972068	16976914	0	1055	0	0	0	25	233	505	232	55	4	1	0
ENSG00000213375	.	pseudogene	chr2	87596355	87596632	0	1055	0	0	24	288	702	41	0	0	0	0	0
ENSG00000230210	FAM35EP	pseudogene	chr10	49087397	49094515	1055	0	504	551	0	0	0	0	0	0	0	0	0
ENSG00000236660	FAM90A7P	pseudogene	chr8	7414221	7417234	1054	1	270	776	1	0	0	0	0	0	0	0	0
ENSG00000268736	.	pseudogene	chr4	49248037	49248555	0	1055	0	0	0	1	0	6	84	285	228	154	297
ENSG00000270962	.	pseudogene	chr1	149279015	149279311	0	1055	0	0	55	992	8	0	0	0	0	0	0
ENSG00000198566	ZNF658B	pseudogene	chr9	41588822	41609544	1054	0	10	1044	0	0	0	0	0	0	0	0	0
ENSG00000204502	PRAMEF5	protein_coding	chr1	13359818	13369057	1054	0	370	684	0	0	0	0	0	0	0	0	0
ENSG00000227084	.	lincRNA	chr9	41529582	41550381	1054	0	11	1043	0	0	0	0	0	0	0	0	0
ENSG00000248946	.	pseudogene	chr4	49248617	49248932	0	1054	0	0	0	0	0	6	84	285	228	154	297
ENSG00000271217	.	pseudogene	chr10	48254605	48254905	1054	0	1	1053	0	0	0	0	0	0	0	0	0
ENSG00000197888	UGT2B17	protein_coding	chr4	69402901	69434245	1053	0	804	249	0	0	0	0	0	0	0	0	0
ENSG00000201355	RNA5S14	rRNA	chr1	228775083	228775202	0	1053	0	0	0	5	26	96	195	231	203	114	183
ENSG00000227310	.	lincRNA	chr10	47279072	47289833	1053	0	2	1050	0	0	0	0	0	0	0	0	0
ENSG00000235896	.	IG_V_gene	chr2	90273678	90274235	1053	0	4	1048	0	0	0	0	0	0	0	0	0
ENSG00000238919	.	miRNA	chr9	69001998	69002081	0	1053	0	0	0	58	486	402	91	13	3	0	0
ENSG00000239070	MIR1299	miRNA	chr9	69002238	69002321	0	1053	0	0	0	58	486	402	91	13	3	0	0
ENSG00000249472	.	pseudogene	chr4	69480136	69480731	1053	0	804	249	0	0	0	0	0	0	0	0	0
ENSG00000250566	UGT2B29P	pseudogene	chr4	69375158	69383365	1053	0	804	249	0	0	0	0	0	0	0	0	0
ENSG00000251101	.	pseudogene	chr4	69481110	69481855	1053	0	804	249	0	0	0	0	0	0	0	0	0
ENSG00000254929	.	processed_transcript	chr10	47207804	47243502	1053	0	2	1051	0	0	0	0	0	0	0	0	0
ENSG00000259206	.	processed_transcript	chr15	82710855	82726435	1053	0	0	1053	0	0	0	0	0	0	0	0	0
ENSG00000265661	.	miRNA	chr1	143163749	143163822	0	1053	0	0	85	530	291	102	39	6	0	0	0
ENSG00000268544	.	lincRNA	chr1	149575344	149575767	1049	4	586	463	4	0	0	0	0	0	0	0	0
ENSG00000226546	.	pseudogene	chr9	46382964	46383307	1052	0	106	946	0	0	0	0	0	0	0	0	0
ENSG00000207212	Y_RNA	misc_RNA	chr17	36387074	36387176	0	1051	0	0	74	159	299	275	136	60	29	12	7
ENSG00000259689	ABCB10P1	pseudogene	chr15	22691015	22693200	0	1051	0	0	48	868	126	9	0	0	0	0	0
ENSG00000202526	RNA5S13	rRNA	chr1	228772842	228772961	0	1050	0	0	0	5	27	92	195	232	203	113	183
ENSG00000163612	FAM86KP	pseudogene	chr4	9155021	9167177	1048	1	889	159	1	0	0	0	0	0	0	0	0
ENSG00000174194	AGAP8	protein_coding	chr10	51224680	51371321	1049	0	14	1035	0	0	0	0	0	0	0	0	0
ENSG00000197910	FAM25G	protein_coding	chr10	48247668	48252143	1049	0	1	1048	0	0	0	0	0	0	0	0	0
ENSG00000223804	.	lincRNA	chr1	143647637	143745417	1049	0	859	190	0	0	0	0	0	0	0	0	0
ENSG00000229924	FAM90A26	protein_coding	chr4	9172134	9178453	1048	1	889	159	1	0	0	0	0	0	0	0	0
ENSG00000232948	DEFB130	protein_coding	chr8	12168470	12175825	1049	0	648	401	0	0	0	0	0	0	0	0	0
ENSG00000250268	ALG1L14P	pseudogene	chr4	9168022	9171996	1048	1	889	159	1	0	0	0	0	0	0	0	0
ENSG00000264372	.	miRNA	chr4	9169954	9170020	1048	1	889	159	1	0	0	0	0	0	0	0	0
ENSG00000188611	ASAH2	protein_coding	chr10	51942537	52008370	1048	0	0	1048	0	0	0	0	0	0	0	0	0
ENSG00000215863	LINC01138	lincRNA	chr1	147835126	147931933	1048	0	0	1048	0	0	0	0	0	0	0	0	0
ENSG00000257672	.	pseudogene	chr14	19390864	19391038	0	1048	0	0	407	519	105	15	2	0	0	0	0
ENSG00000150175	FRMPD2P2	pseudogene	chr10	46657134	46681603	1047	0	1	1046	0	0	0	0	0	0	0	0	0
ENSG00000203849	.	lincRNA	chr1	142620644	142729967	0	1047	0	0	0	12	133	336	368	165	30	3	0
ENSG00000204491	PRAMEF18	protein_coding	chr1	13474688	13477522	1047	0	0	1047	0	0	0	0	0	0	0	0	0
ENSG00000204503	PRAMEF3	protein_coding	chr1	13328195	13331692	1047	0	513	534	0	0	0	0	0	0	0	0	0
ENSG00000238261	.	lincRNA	chr1	143377280	143401533	0	1047	0	0	1	19	305	373	283	61	5	0	0
ENSG00000266021	.	miRNA	chr9	68997408	68997484	0	1047	0	0	2	64	492	387	87	13	2	0	0
ENSG00000177144	NUDT4P1	pseudogene	chr1	145139024	145139569	0	1046	0	0	145	377	521	3	0	0	0	0	0
ENSG00000230880	.	lincRNA	chr1	142618768	142729975	0	1046	0	0	0	12	132	336	368	165	30	3	0
ENSG00000233218	SNX18P16	pseudogene	chr1	142688378	142688925	0	1046	0	0	1	55	211	359	284	113	22	1	0
ENSG00000251079	BMS1P2	pseudogene	chr10	47228365	47241942	1045	0	2	1043	0	0	0	0	0	0	0	0	0
ENSG00000184227	ACOT1	protein_coding	chr14	74003817	74010498	1044	0	774	270	0	0	0	0	0	0	0	0	0
ENSG00000215270	.	pseudogene	chr22	16122719	16123768	0	1044	0	0	181	476	253	93	30	6	2	2	0
ENSG00000254977	.	antisense	chr7	74862850	74863847	1044	0	15	1029	0	0	0	0	0	0	0	0	0
ENSG00000258408	NT5CP2	pseudogene	chr14	74005924	74006485	1044	0	774	270	0	0	0	0	0	0	0	0	0
ENSG00000270119	.	processed_transcript	chr10	48249333	48262214	1044	0	1	1043	0	0	0	0	0	0	0	0	0
ENSG00000185751	XAGE2	protein_coding	chrX	52380350	52387001	1043	0	0	1043	0	0	0	0	0	0	0	0	0
ENSG00000199334	RNA5S11	rRNA	chr1	228768377	228768496	0	1043	0	0	0	3	26	87	174	243	201	129	180
ENSG00000222629	.	snRNA	chr10	127579134	127579247	0	1043	0	0	3	38	238	264	279	160	57	3	1
ENSG00000233742	.	pseudogene	chrX	52304892	52307444	1043	0	0	1043	0	0	0	0	0	0	0	0	0
ENSG00000235073	RBM22P10	pseudogene	chrX	52270114	52270985	1043	0	0	1043	0	0	0	0	0	0	0	0	0
ENSG00000171943	SRGAP2C	pseudogene	chr1	121107123	121129949	0	1042	0	0	47	959	35	1	0	0	0	0	0
ENSG00000207938	.	miRNA	chr10	18134035	18134122	1042	0	0	1042	0	0	0	0	0	0	0	0	0
ENSG00000224036	CTSLP2	pseudogene	chr10	48157040	48158148	1042	0	3	1039	0	0	0	0	0	0	0	0	0
ENSG00000224804	.	antisense	chr7	74855311	74864233	1042	0	16	1026	0	0	0	0	0	0	0	0	0
ENSG00000225322	.	pseudogene	chrX	52293396	52297093	1042	0	0	1042	0	0	0	0	0	0	0	0	0
ENSG00000227628	.	pseudogene	chrX	52333856	52334578	1042	0	0	1042	0	0	0	0	0	0	0	0	0
ENSG00000227684	CROCCP4	pseudogene	chr1	17076727	17077459	0	1042	0	0	46	395	458	128	14	1	0	0	0
ENSG00000231283	.	pseudogene	chrX	52345598	52346259	1042	0	0	1042	0	0	0	0	0	0	0	0	0
ENSG00000231775	.	pseudogene	chrX	52370416	52373978	1042	0	0	1042	0	0	0	0	0	0	0	0	0
ENSG00000233022	.	lincRNA	chr9	65880532	65883885	1042	0	286	756	0	0	0	0	0	0	0	0	0
ENSG00000188076	SCGB1C1	protein_coding	chr11	193079	194573	0	1041	0	0	7	248	764	21	1	0	0	0	0
ENSG00000221055	.	miRNA	chr2	114340535	114340673	0	1041	0	0	193	783	62	3	0	0	0	0	0
ENSG00000232384	.	pseudogene	chrX	52464669	52467221	1041	0	1	1040	0	0	0	0	0	0	0	0	0
ENSG00000239152	RNA5SP310	rRNA	chr10	46351754	46351870	1041	0	10	1031	0	0	0	0	0	0	0	0	0
ENSG00000249595	.	sense_intronic	chr7	74856620	74857439	1041	0	16	1025	0	0	0	0	0	0	0	0	0
ENSG00000266197	RN7SL527P	misc_RNA	chr10	49090135	49090419	1041	0	495	546	0	0	0	0	0	0	0	0	0
ENSG00000234214	SPATA31A4	protein_coding	chr9	41321106	41327364	1040	0	26	1014	0	0	0	0	0	0	0	0	0
ENSG00000204848	SPATA31A2	protein_coding	chr9	39884974	39891210	1039	0	0	1039	0	0	0	0	0	0	0	0	0
ENSG00000224556	.	pseudogene	chrX	52164595	52202209	1039	0	0	1039	0	0	0	0	0	0	0	0	0
ENSG00000231396	USP17L10	protein_coding	chr4	9212382	9213975	1039	0	903	136	0	0	0	0	0	0	0	0	0
ENSG00000250084	.	pseudogene	chrX	52191729	52194281	1039	0	0	1039	0	0	0	0	0	0	0	0	0
ENSG00000251757	.	snRNA	chr2	131380410	131380517	0	1039	0	0	1039	0	0	0	0	0	0	0	0
ENSG00000227319	RBM22P6	pseudogene	chrX	52228191	52229056	1038	0	0	1038	0	0	0	0	0	0	0	0	0
ENSG00000255168	.	protein_coding	chr1	145209144	145319796	0	1038	0	0	0	234	763	41	0	0	0	0	0
ENSG00000227469	RBM22P8	pseudogene	chrX	52501126	52501685	1037	0	1	1036	0	0	0	0	0	0	0	0	0
ENSG00000232438	CTSLP7	pseudogene	chr10	47271221	47272342	1036	1	2	1033	1	0	0	0	0	0	0	0	0
ENSG00000234720	ATP5A1P8	pseudogene	chr9	41799258	41800556	1036	0	0	1036	0	0	0	0	0	0	0	0	0
ENSG00000202257	RNA5S16	rRNA	chr1	228779555	228779674	0	1035	0	0	0	3	23	102	192	232	199	106	178
ENSG00000204177	BMS1P1	pseudogene	chr10	46737611	46761205	1035	0	8	1027	0	0	0	0	0	0	0	0	0
ENSG00000223395	RBM22P7	pseudogene	chrX	52245866	52246128	1035	0	0	1035	0	0	0	0	0	0	0	0	0
ENSG00000250296	.	pseudogene	chr5	17528777	17529372	0	1035	0	0	0	0	0	4	11	39	72	99	810
ENSG00000204485	.	pseudogene	chr1	13607430	13611550	1034	0	3	1031	0	0	0	0	0	0	0	0	0
ENSG00000231091	.	pseudogene	chr7	74653078	74653184	1034	0	0	1033	0	0	0	0	0	0	0	0	0
ENSG00000259323	.	pseudogene	chr15	82975313	82975537	1033	0	0	1033	0	0	0	0	0	0	0	0	0
ENSG00000149531	FRG1B	protein_coding	chr20	29611856	29634010	0	1032	0	0	124	638	190	64	13	2	1	0	0
ENSG00000200381	RNA5S4	rRNA	chr1	228752737	228752856	0	1032	0	0	0	3	16	60	126	181	176	159	311
ENSG00000231511	.	pseudogene	chr9	41796923	41797395	1032	0	0	1032	0	0	0	0	0	0	0	0	0
ENSG00000268640	.	protein_coding	chr12	147051	147377	1	1031	0	1	109	741	176	5	0	0	0	0	0
ENSG00000174093	.	protein_coding	chr17	36337716	36421858	0	1031	0	0	71	155	291	274	134	58	29	12	7
ENSG00000221108	.	miRNA	chr10	135473083	135473179	0	1031	0	0	0	3	21	39	63	68	144	293	400
ENSG00000259128	DUX4L2	protein_coding	chr4	191011859	191013719	0	1031	0	0	0	18	86	244	239	188	138	57	61
ENSG00000203827	NBPF16	protein_coding	chr1	148739442	148758311	1030	0	899	131	0	0	0	0	0	0	0	0	0
ENSG00000204555	.	pseudogene	chr20	29449473	29449652	1	1029	0	1	63	176	744	46	0	0	0	0	0
ENSG00000223875	NBEAP3	pseudogene	chr22	16100516	16124973	0	1030	0	0	157	482	271	80	28	10	0	1	0
ENSG00000197681	TBC1D3	protein_coding	chr17	36337710	36358166	1	1028	0	1	62	151	296	275	136	60	29	12	7
ENSG00000213356	.	pseudogene	chr2	91734173	91734450	0	1029	0	0	0	118	650	212	27	19	3	0	0
ENSG00000225957	.	pseudogene	chrX	52125195	52128757	1029	0	0	1029	0	0	0	0	0	0	0	0	0
ENSG00000226368	.	pseudogene	chr9	39860051	39860359	1029	0	0	1029	0	0	0	0	0	0	0	0	0
ENSG00000231209	GLUD1P6	pseudogene	chr10	48169664	48175810	1027	2	3	1024	2	0	0	0	0	0	0	0	0
ENSG00000186322	GOLGA6L17P	pseudogene	chr15	82804002	82810874	1028	0	3	1025	0	0	0	0	0	0	0	0	0
ENSG00000186715	MST1L	pseudogene	chr1	17081404	17096732	0	1028	0	0	86	470	379	83	9	1	0	0	0
ENSG00000215024	DUSP8P2	pseudogene	chr10	48173346	48175106	1026	2	3	1023	2	0	0	0	0	0	0	0	0
ENSG00000225516	.	protein_coding	chrY	9293011	9344176	575	453	575	0	1	1	5	13	56	195	139	30	13
ENSG00000155622	XAGE2B	protein_coding	chrX	52112172	52118823	1027	0	0	1027	0	0	0	0	0	0	0	0	0
ENSG00000198416	.	pseudogene	chr9	39443803	39464526	1027	0	0	1027	0	0	0	0	0	0	0	0	0
ENSG00000205275	CSPG4P9	pseudogene	chr15	82970478	82988374	1027	0	0	1027	0	0	0	0	0	0	0	0	0
ENSG00000265406	.	miRNA	chr22	16569923	16570006	0	1027	0	0	1016	11	0	0	0	0	0	0	0
ENSG00000199270	RNA5S12	rRNA	chr1	228770617	228770736	0	1026	0	0	0	5	26	88	193	224	197	111	182
ENSG00000229549	TSPY8	protein_coding	chrY	9195405	9218479	575	450	575	0	2	0	5	19	73	220	101	18	12
ENSG00000230468	CLUHP5	pseudogene	chr10	135470738	135474139	0	1025	0	0	0	3	21	38	62	66	143	292	400
ENSG00000237961	.	pseudogene	chr4	49239115	49247436	0	1025	0	0	1	5	0	6	84	285	228	153	263
ENSG00000244081	.	pseudogene	chr9	66930568	66930965	1024	0	38	985	0	0	0	0	0	0	0	0	0
ENSG00000257853	MED15P1	pseudogene	chr14	19498564	19502394	0	1024	0	0	185	550	232	49	8	0	0	0	0
ENSG00000221095	.	miRNA	chr15	82769263	82769347	1023	0	0	1023	0	0	0	0	0	0	0	0	0
ENSG00000232336	.	lincRNA	chr1	143188827	143189695	0	1023	0	0	4	140	594	231	38	15	1	0	0
ENSG00000240994	RN7SL61P	misc_RNA	chr15	82770179	82770459	1023	0	0	1023	0	0	0	0	0	0	0	0	0
ENSG00000157423	HYDIN	protein_coding	chr16	70841280	71264625	0	1022	0	0	1	1021	0	0	0	0	0	0	0
ENSG00000205595	AREGB	protein_coding	chr4	75480628	75490486	1022	0	0	1022	0	0	0	0	0	0	0	0	0
ENSG00000224335	.	pseudogene	chr1	147706572	147706607	0	1022	0	0	68	954	0	0	0	0	0	0	0
ENSG00000238517	.	miRNA	chr19	20510080	20510163	1022	0	825	197	0	0	0	0	0	0	0	0	0
ENSG00000252842	.	snRNA	chr1	147857984	147858119	1022	0	0	1022	0	0	0	0	0	0	0	0	0
ENSG00000237802	FAM197Y6	antisense	chrY	9225730	9233636	575	446	575	0	2	0	7	19	112	205	68	20	13
ENSG00000250016	SNX18P23	pseudogene	chr4	49235305	49235982	0	1021	0	0	5	20	9	32	100	286	226	147	196
ENSG00000152093	CFC1B	protein_coding	chr2	131278769	131285579	1018	0	0	1018	0	0	0	0	0	0	0	0	0
ENSG00000188234	AGAP4	protein_coding	chr10	46321041	46349323	1017	0	10	1007	0	0	0	0	0	0	0	0	0
ENSG00000224038	.	lincRNA	chr9	39384502	39405302	1017	0	0	1017	0	0	0	0	0	0	0	0	0
ENSG00000225597	FAM74A1	lincRNA	chr9	39900345	39906219	1016	0	21	995	0	0	0	0	0	0	0	0	0
ENSG00000152042	NBPF11	protein_coding	chr1	146032646	146082765	1015	0	1	1014	0	0	0	0	0	0	0	0	0
ENSG00000170727	BOP1	protein_coding	chr8	145486054	145515082	1015	0	899	116	0	0	0	0	0	0	0	0	0
ENSG00000185128	TBC1D3F	protein_coding	chr17	36283970	36294915	1	1014	0	1	96	278	275	218	88	37	11	6	5
ENSG00000188384	CSPG4P8	pseudogene	chr15	82751613	82769399	1015	0	0	1015	0	0	0	0	0	0	0	0	0
ENSG00000112679	DUSP22	protein_coding	chr6	291629	351355	0	1014	0	0	394	577	39	2	2	0	0	0	0
ENSG00000252799	snoU13	snoRNA	chr22	21878046	21878123	1014	0	0	1014	0	0	0	0	0	0	0	0	0
ENSG00000259034	DUX4L3	protein_coding	chr4	191008559	191010370	0	1014	0	0	0	16	84	237	238	183	138	57	61
ENSG00000207511	.	snRNA	chr1	13384734	13384841	1013	0	65	948	0	0	0	0	0	0	0	0	0
ENSG00000221177	.	miRNA	chr15	82970530	82970614	1013	0	0	1013	0	0	0	0	0	0	0	0	0
ENSG00000259882	.	pseudogene	chr16	33390405	33425011	7	1006	0	7	361	370	258	12	2	2	1	0	0
ENSG00000226129	.	pseudogene	chr9	46117311	46117651	1011	0	34	972	0	0	0	0	0	0	0	0	0
ENSG00000228383	FAM197Y7	antisense	chrY	9205411	9235047	575	436	575	0	2	0	4	13	85	212	88	19	13
ENSG00000228617	.	pseudogene	chr9	46117171	46117907	1011	0	34	972	0	0	0	0	0	0	0	0	0
ENSG00000235938	.	pseudogene	chr9	46113698	46114039	1010	0	34	971	0	0	0	0	0	0	0	0	0
ENSG00000241500	RN7SL256P	misc_RNA	chr15	82969418	82969698	1010	0	0	1010	0	0	0	0	0	0	0	0	0
ENSG00000232423	PRAMEF6	protein_coding	chr1	12998180	13117751	1009	0	501	508	0	0	0	0	0	0	0	0	0
ENSG00000170866	LILRA3	protein_coding	chr19	54799853	54809952	1008	0	548	460	0	0	0	0	0	0	0	0	0
ENSG00000203372	.	lincRNA	chr9	65467782	65469026	1008	0	1008	0	0	0	0	0	0	0	0	0	0
ENSG00000228858	.	antisense	chr9	41285356	41287306	1008	0	32	976	0	0	0	0	0	0	0	0	0
ENSG00000233974	.	pseudogene	chr5	21481435	21484120	2	1006	0	2	30	154	168	97	89	92	98	87	191
ENSG00000264681	.	miRNA	chr9	69587377	69587444	1008	0	3	1003	0	0	0	0	0	0	0	0	0
ENSG00000201925	RNA5S15	rRNA	chr1	228777314	228777433	0	1007	0	0	0	4	20	96	188	221	197	105	176
ENSG00000222038	POTEJ	protein_coding	chr2	131369053	131415664	0	1007	0	0	1007	0	0	0	0	0	0	0	0
ENSG00000223408	.	lincRNA	chr9	67579806	67583159	1006	0	23	983	0	0	0	0	0	0	0	0	0
ENSG00000235704	.	lincRNA	chr22	20377668	20378803	993	13	53	940	12	1	0	0	0	0	0	0	0
ENSG00000258233	ARHGAP42P5	pseudogene	chr14	19400328	19403264	0	1006	0	0	415	493	86	10	2	0	0	0	0
ENSG00000258514	DUX4L14	pseudogene	chr10	135493905	135495148	0	1006	0	0	0	1	33	169	201	176	157	108	161
ENSG00000261405	.	pseudogene	chr16	33365115	33373402	7	999	0	7	347	373	261	13	2	2	1	0	0
ENSG00000206176	.	lincRNA	chr22	20378813	20380440	992	13	53	939	12	1	0	0	0	0	0	0	0
ENSG00000215065	DUSP8P4	pseudogene	chr10	47254246	47256007	1004	1	2	1002	1	0	0	0	0	0	0	0	0
ENSG00000232567	GLUD1P8	pseudogene	chr10	47253594	47259683	1003	1	2	1001	1	0	0	0	0	0	0	0	0
ENSG00000233074	.	lincRNA	chr9	43140536	43142739	2	1002	0	2	423	482	94	3	0	0	0	0	0
ENSG00000239986	.	pseudogene	chr9	43617726	43618056	1004	0	349	655	0	0	0	0	0	0	0	0	0
ENSG00000248861	.	pseudogene	chr5	17518474	17519069	0	1003	0	0	0	0	0	1	10	27	63	90	812
ENSG00000223495	.	pseudogene	chr1	148853802	148854120	0	1002	0	0	0	8	119	505	317	41	10	2	0
ENSG00000271796	snoU13	snoRNA	chr22	20434076	20434153	998	4	57	941	4	0	0	0	0	0	0	0	0
ENSG00000257884	.	pseudogene	chr14	20145995	20148263	0	1001	0	0	260	417	247	57	12	6	0	0	0
ENSG00000270399	.	pseudogene	chr17	36333638	36333776	2	999	0	2	52	197	302	246	115	53	20	7	7
ENSG00000196143	OR11H13P	pseudogene	chr14	19806436	19807415	0	1000	0	0	216	429	271	63	13	7	1	0	0
ENSG00000197284	.	pseudogene	chr5	70070477	70074135	22	977	0	22	227	495	249	6	0	0	0	0	0
ENSG00000235887	.	lincRNA	chr1	148852392	148853717	0	999	0	0	0	8	119	504	315	41	10	2	0
ENSG00000224435	NF1P6	pseudogene	chr22	16345911	16355362	1	997	0	1	294	503	157	34	7	2	0	0	0
ENSG00000263277	.	pseudogene	chr16	33379961	33380091	7	991	0	7	340	372	261	13	2	2	1	0	0
ENSG00000271523	.	pseudogene	chr20	1572037	1572494	997	0	583	414	0	0	0	0	0	0	0	0	0
ENSG00000189090	FAM25B	protein_coding	chr10	47177203	47181681	996	0	2	994	0	0	0	0	0	0	0	0	0
ENSG00000271644	.	pseudogene	chr1	144043971	144044082	0	996	0	0	800	194	2	0	0	0	0	0	0
ENSG00000207650	MIR570	miRNA	chr3	195426271	195426368	0	995	0	0	473	387	118	15	1	1	0	0	0
ENSG00000212154	RNA5SP377	rRNA	chr12	132145607	132145719	0	995	0	0	946	49	0	0	0	0	0	0	0
ENSG00000250113	.	pseudogene	chr1	13123245	13126086	993	2	464	529	2	0	0	0	0	0	0	0	0
ENSG00000215513	PI4KAP1	pseudogene	chr22	20383523	20427835	986	8	52	934	7	1	0	0	0	0	0	0	0
ENSG00000235950	DUX4L15	pseudogene	chr10	135496887	135498492	0	994	0	0	0	1	37	164	199	174	153	107	159
ENSG00000254889	.	pseudogene	chr8	7554351	7554615	992	0	198	794	0	0	0	0	0	0	0	0	0
ENSG00000235256	.	pseudogene	chr9	47021336	47022699	991	0	533	457	0	0	0	0	0	0	0	0	0
ENSG00000271127	.	sense_intronic	chr22	16179616	16181004	0	990	0	0	382	519	83	5	1	0	0	0	0
ENSG00000259553	.	lincRNA	chr15	102500050	102501611	0	989	0	0	66	545	329	48	1	0	0	0	0
ENSG00000264612	.	miRNA	chr22	16575147	16575230	0	989	0	0	984	5	0	0	0	0	0	0	0
ENSG00000270369	.	pseudogene	chr10	47174441	47174739	989	0	2	987	0	0	0	0	0	0	0	0	0
ENSG00000243935	.	pseudogene	chr9	41504852	41514094	988	0	17	971	0	0	0	0	0	0	0	0	0
ENSG00000250753	.	pseudogene	chr4	49581849	49582206	3	985	0	3	46	516	244	29	34	59	34	10	13
ENSG00000260626	.	lincRNA	chr16	33336282	33337443	7	981	0	7	330	371	262	13	2	2	1	0	0
ENSG00000258834	DUX4L4	protein_coding	chr4	191001978	191003777	0	987	0	0	0	9	77	256	260	168	101	53	63
ENSG00000270239	.	pseudogene	chr1	148778319	148778606	986	0	8	978	0	0	0	0	0	0	0	0	0
ENSG00000146556	WASH2P	pseudogene	chr2	114341663	114356655	0	984	0	0	173	785	26	0	0	0	0	0	0
ENSG00000134184	GSTM1	protein_coding	chr1	110230435	110251661	982	1	554	428	1	0	0	0	0	0	0	0	0
ENSG00000204382	XAGE1B	protein_coding	chrX	52235227	52243954	983	0	0	983	0	0	0	0	0	0	0	0	0
ENSG00000238442	.	miRNA	chr14	19253847	19253930	3	980	0	3	896	84	0	0	0	0	0	0	0
ENSG00000260246	.	antisense	chr1	110235738	110236364	982	1	554	428	1	0	0	0	0	0	0	0	0
ENSG00000205281	GOLGA6L10	protein_coding	chr15	82635129	82641706	982	0	0	982	0	0	0	0	0	0	0	0	0
ENSG00000249339	.	pseudogene	chr5	17521909	17522504	0	981	0	0	0	0	0	2	9	29	62	92	787
ENSG00000252571	SCARNA17	snoRNA	chr22	20455221	20455364	970	11	64	906	11	0	0	0	0	0	0	0	0
ENSG00000261200	.	lincRNA	chr16	33344308	33348279	7	974	0	7	323	371	262	13	2	2	1	0	0
ENSG00000207937	.	miRNA	chr10	17887106	17887193	980	0	0	980	0	0	0	0	0	0	0	0	0
ENSG00000219481	NBPF1	protein_coding	chr1	16888813	16940057	0	980	0	0	0	20	220	462	219	54	4	1	0
ENSG00000226534	.	pseudogene	chr22	21724352	21726234	980	0	0	980	0	0	0	0	0	0	0	0	0
ENSG00000204379	XAGE1A	protein_coding	chrX	52255218	52260363	979	0	0	979	0	0	0	0	0	0	0	0	0
ENSG00000221415	.	miRNA	chr4	49200223	49200306	0	979	0	0	2	97	36	108	206	261	143	67	59
ENSG00000221747	.	miRNA	chr4	49200031	49200114	0	979	0	0	2	97	36	108	206	261	143	67	59
ENSG00000222437	.	miRNA	chr4	49199219	49199301	0	979	0	0	2	97	36	108	206	261	143	67	59
ENSG00000249427	.	pseudogene	chr5	17593906	17594503	0	979	0	0	0	0	2	7	32	61	89	112	676
ENSG00000261466	.	lincRNA	chr16	33350763	33356875	7	972	0	7	321	371	262	13	2	2	1	0	0
ENSG00000252024	SCARNA18	snoRNA	chr22	20455449	20455532	966	11	64	902	11	0	0	0	0	0	0	0	0
ENSG00000257558	.	pseudogene	chr14	19443725	19443847	4	972	0	4	231	441	190	78	23	7	2	0	0
ENSG00000214268	RPS3AP33	pseudogene	chr8	7048422	7049085	975	0	28	947	0	0	0	0	0	0	0	0	0
ENSG00000101307	SIRPB1	protein_coding	chr20	1544166	1600707	974	0	565	409	0	0	0	0	0	0	0	0	0
ENSG00000259069	.	lincRNA	chr14	20145802	20147175	0	974	0	0	253	401	243	57	12	6	0	0	0
ENSG00000269981	.	pseudogene	chr1	137681	137965	0	974	0	0	430	492	50	2	0	0	0	0	0
ENSG00000257639	.	pseudogene	chr16	21544265	21561694	1	972	0	1	524	444	4	0	0	0	0	0	0
ENSG00000271609	.	pseudogene	chr16	21549807	21550115	1	972	0	1	524	444	4	0	0	0	0	0	0
ENSG00000234812	.	pseudogene	chr9	42436292	42436520	3	969	0	3	648	296	24	1	0	0	0	0	0
ENSG00000258186	SLC7A5P2	pseudogene	chr16	21531150	21531686	1	971	0	1	528	439	4	0	0	0	0	0	0
ENSG00000170356	OR2A20P	pseudogene	chr7	143947137	143950050	1	970	0	1	475	407	75	12	1	0	0	0	0
ENSG00000232408	.	antisense	chr2	131341121	131348036	0	971	0	0	971	0	0	0	0	0	0	0	0
ENSG00000258389	DUX4	protein_coding	chr4	191005266	191007077	0	971	0	0	0	6	73	256	248	172	100	53	63
ENSG00000268819	.	pseudogene	chr9	39631024	39632395	971	0	8	963	0	0	0	0	0	0	0	0	0
ENSG00000229707	.	pseudogene	chr9	41630396	41630883	970	0	7	963	0	0	0	0	0	0	0	0	0
ENSG00000250606	PRSS3P2	pseudogene	chr7	142478063	142482416	969	0	472	497	0	0	0	0	0	0	0	0	0
ENSG00000229273	.	pseudogene	chr9	41954579	41955037	3	965	0	3	116	530	286	31	2	0	0	0	0
ENSG00000236984	.	pseudogene	chr22	20473205	20475156	957	11	516	440	11	0	0	0	0	0	0	0	0
ENSG00000170379	FAM115C	protein_coding	chr7	143318042	143427502	967	0	204	763	0	0	0	0	0	0	0	0	0
ENSG00000230806	.	lincRNA	chr1	121102016	121140666	0	967	0	0	39	894	33	1	0	0	0	0	0
ENSG00000251035	WBP1LP4	pseudogene	chr5	180805695	180806039	967	0	5	960	0	0	0	0	0	0	0	0	0
ENSG00000265058	RN7SL245P	misc_RNA	chr16	22647775	22648065	0	967	0	0	691	275	1	0	0	0	0	0	0
ENSG00000203563	.	pseudogene	chr5	21493691	21494062	3	963	0	3	32	133	147	94	89	92	98	87	191
ENSG00000189253	TRIM64B	protein_coding	chr11	89602449	89609185	3	961	0	3	868	93	0	0	0	0	0	0	0
ENSG00000215033	.	protein_coding	chr10	47746961	47770871	964	0	288	676	0	0	0	0	0	0	0	0	0
ENSG00000254715	OR7E154P	pseudogene	chr8	7562703	7564413	964	0	162	802	0	0	0	0	0	0	0	0	0
ENSG00000237291	.	lincRNA	chr1	143154492	143169717	0	963	0	0	95	579	226	41	20	2	0	0	0
ENSG00000243896	OR2A7	protein_coding	chr7	143955699	143956815	3	960	0	3	466	406	75	12	1	0	0	0	0
ENSG00000257751	.	pseudogene	chr14	20136700	20137215	3	960	0	3	208	421	251	60	13	6	0	0	0
ENSG00000257846	.	pseudogene	chr14	20136987	20138162	3	960	0	3	208	421	251	60	13	6	0	0	0
ENSG00000269692	.	pseudogene	chr9	41776063	41777434	963	0	1	962	0	0	0	0	0	0	0	0	0
ENSG00000203697	CAPN8	protein_coding	chr1	223711348	223853436	962	0	962	0	0	0	0	0	0	0	0	0	0
ENSG00000236334	PPIAL4G	protein_coding	chr1	143767143	143767881	0	960	0	0	514	444	2	0	0	0	0	0	0
ENSG00000244612	RN7SL429P	misc_RNA	chr15	74364763	74365039	0	959	0	0	480	441	34	4	0	0	0	0	0
ENSG00000204179	PTPN20A	protein_coding	chr10	46549954	46641045	958	0	1	957	0	0	0	0	0	0	0	0	0
ENSG00000257357	.	lincRNA	chr14	20105462	20109540	1	957	0	1	163	472	234	75	9	4	0	0	0
ENSG00000258883	.	pseudogene	chr15	21893089	21903057	10	948	7	3	14	180	258	256	132	69	27	8	4
ENSG00000259063	DUX4L5	protein_coding	chr4	190998672	191000532	0	958	0	0	0	8	73	247	248	167	99	53	63
ENSG00000270601	PRAMEF23	pseudogene	chr1	13108841	13112679	958	0	483	475	0	0	0	0	0	0	0	0	0
ENSG00000225341	.	antisense	chr2	131287847	131294755	956	0	0	956	0	0	0	0	0	0	0	0	0
ENSG00000234757	CA15P2	pseudogene	chr22	20486311	20488882	943	13	524	418	12	1	0	0	0	0	0	0	0
ENSG00000259214	.	pseudogene	chr15	21031782	21031969	5	951	0	5	335	364	182	55	13	2	0	0	0
ENSG00000207277	RNA5SP284	rRNA	chr9	68408923	68409041	0	955	0	0	10	66	277	295	176	67	38	15	11
ENSG00000176269	OR4F21	protein_coding	chr8	116048	117043	954	0	3	949	0	0	0	0	0	0	0	0	0
ENSG00000250807	.	pseudogene	chr5	17585270	17585876	0	954	0	0	0	0	0	1	25	57	117	129	625
ENSG00000257432	.	pseudogene	chr14	20097281	20098616	9	945	0	9	202	429	223	72	16	3	0	0	0
ENSG00000252135	.	snRNA	chr1	143670467	143670602	953	0	872	81	0	0	0	0	0	0	0	0	0
ENSG00000260905	.	lincRNA	chr16	22623863	22624804	1	952	0	1	680	271	1	0	0	0	0	0	0
ENSG00000261418	.	pseudogene	chr15	23675985	23680359	0	953	0	0	57	741	154	1	0	0	0	0	0
ENSG00000230178	OR4F3	protein_coding	chr5	180794268	180795263	951	0	5	944	0	0	0	0	0	0	0	0	0
ENSG00000232471	.	pseudogene	chr4	49552048	49559417	13	938	0	13	57	331	224	34	35	71	72	49	65
ENSG00000257227	DUXAP10	pseudogene	chr14	19691779	19692374	1	950	0	1	140	392	288	104	21	3	2	0	0
ENSG00000266087	RN7SL462P	misc_RNA	chr9	39720398	39720657	949	0	105	844	0	0	0	0	0	0	0	0	0
ENSG00000231481	.	antisense	chr9	46359241	46380257	948	0	2	946	0	0	0	0	0	0	0	0	0
ENSG00000211678	IGLJ3	IG_J_gene	chr22	23247029	23247205	1	946	0	1	155	383	342	53	9	4	0	0	0
ENSG00000268278	.	pseudogene	chr19	21820775	21839102	947	0	524	423	0	0	0	0	0	0	0	0	0
ENSG00000269732	WBP1LP7	pseudogene	chr1	379104	379467	946	1	6	922	1	0	0	0	0	0	0	0	0
ENSG00000270570	.	pseudogene	chrY	13263394	13263563	0	947	0	0	0	3	90	185	135	71	104	104	255
ENSG00000271309	.	pseudogene	chrY	13263064	13263272	0	947	0	0	0	3	90	185	135	71	104	104	255
ENSG00000271365	.	pseudogene	chrY	13262740	13262939	0	947	0	0	0	3	90	185	135	71	104	104	255
ENSG00000184490	.	pseudogene	chr22	24366749	24370882	946	0	412	534	0	0	0	0	0	0	0	0	0
ENSG00000184674	GSTT1	protein_coding	chr22	24376132	24384680	946	0	412	534	0	0	0	0	0	0	0	0	0
ENSG00000224676	.	pseudogene	chr22	24350067	24352081	946	0	412	534	0	0	0	0	0	0	0	0	0
ENSG00000229513	EIF4EBP1P2	pseudogene	chr22	24348439	24348799	946	0	412	534	0	0	0	0	0	0	0	0	0
ENSG00000232014	MTND1P13	pseudogene	chr22	24347903	24349416	946	0	412	534	0	0	0	0	0	0	0	0	0
ENSG00000235231	.	pseudogene	chr22	24373116	24374043	946	0	412	534	0	0	0	0	0	0	0	0	0
ENSG00000260973	.	lincRNA	chr16	22621851	22623517	1	945	0	1	674	270	1	0	0	0	0	0	0
ENSG00000272955	.	antisense	chr22	24375561	24376211	946	0	412	534	0	0	0	0	0	0	0	0	0
ENSG00000255025	.	pseudogene	chr8	7095807	7096153	945	0	0	945	0	0	0	0	0	0	0	0	0
ENSG00000265270	.	miRNA	chr22	16576108	16576191	1	943	0	1	940	3	0	0	0	0	0	0	0
ENSG00000239334	GSTTP2	pseudogene	chr22	24385937	24401899	943	0	412	531	0	0	0	0	0	0	0	0	0
ENSG00000183038	GGTLC3	protein_coding	chr22	20366205	20368028	931	11	52	879	9	2	0	0	0	0	0	0	0
ENSG00000224303	.	lincRNA	chr9	43144979	43160008	0	942	0	0	367	469	103	3	0	0	0	0	0
ENSG00000242301	.	pseudogene	chr9	66081971	66083332	939	0	0	939	0	0	0	0	0	0	0	0	0
ENSG00000251056	ANKRD20A17P	pseudogene	chr4	49504161	49508039	0	939	0	0	0	56	302	78	22	56	66	53	306
ENSG00000258617	DUX4L13	pseudogene	chr10	135490271	135495193	0	939	0	0	0	0	27	152	182	165	150	105	158
ENSG00000233394	.	pseudogene	chr1	13351481	13354323	938	0	387	551	0	0	0	0	0	0	0	0	0
ENSG00000250381	UNC93B4	pseudogene	chr4	4145184	4152148	938	0	434	504	0	0	0	0	0	0	0	0	0
ENSG00000198787	OR4D12P	pseudogene	chr4	4128385	4129296	937	0	434	503	0	0	0	0	0	0	0	0	0
ENSG00000240165	RN7SL787P	misc_RNA	chr9	67858946	67859228	0	937	0	0	367	536	32	2	0	0	0	0	0
ENSG00000241850	GSTTP1	pseudogene	chr22	24340827	24347258	936	0	411	525	0	0	0	0	0	0	0	0	0
ENSG00000228325	.	protein_coding	chr2	90537838	90538397	935	0	934	1	0	0	0	0	0	0	0	0	0
ENSG00000235992	GRAMD4P2	pseudogene	chr22	16227137	16228807	1	934	0	1	358	487	87	2	0	0	0	0	0
ENSG00000259233	.	pseudogene	chr15	23417957	23421818	0	934	0	0	616	315	3	0	0	0	0	0	0
ENSG00000226615	.	pseudogene	chr2	91635930	91636149	1	931	0	1	7	161	266	309	146	31	9	1	1
ENSG00000259551	.	lincRNA	chr15	85043608	85045612	930	0	367	562	0	0	0	0	0	0	0	0	0
ENSG00000235249	OR4F29	protein_coding	chr1	367639	368634	928	1	5	907	1	0	0	0	0	0	0	0	0
ENSG00000243268	ATP5A1P1	pseudogene	chr9	41028803	41030086	929	0	98	831	0	0	0	0	0	0	0	0	0
ENSG00000130538	OR11H1	protein_coding	chr22	16448823	16449805	0	928	0	0	575	334	18	1	0	0	0	0	0
ENSG00000207867	MIR514A3	miRNA	chrX	146366158	146366246	0	928	0	0	26	266	419	180	27	7	1	2	0
ENSG00000203843	PFN1P2	pseudogene	chr1	144612265	144612683	0	927	0	0	803	122	2	0	0	0	0	0	0
ENSG00000223781	.	lincRNA	chr9	41277732	41298538	926	0	32	894	0	0	0	0	0	0	0	0	0
ENSG00000263930	.	miRNA	chr15	22675147	22675241	3	923	0	3	37	810	69	7	0	0	0	0	0
ENSG00000215861	.	pseudogene	chr1	144676873	144679969	0	924	0	0	154	769	1	0	0	0	0	0	0
ENSG00000259145	.	pseudogene	chr15	23572031	23579274	0	924	0	0	893	31	0	0	0	0	0	0	0
ENSG00000229936	RBM22P9	pseudogene	chrX	52518792	52519069	923	0	0	923	0	0	0	0	0	0	0	0	0
ENSG00000235386	.	pseudogene	chr1	246981377	246981482	922	0	259	663	0	0	0	0	0	0	0	0	0
ENSG00000237122	FAM90A19P	pseudogene	chr8	7611203	7614214	920	0	27	891	0	0	0	0	0	0	0	0	0
ENSG00000207106	.	snRNA	chr1	144311212	144311376	919	0	675	244	0	0	0	0	0	0	0	0	0
ENSG00000229351	.	pseudogene	chr17	39427562	39428087	919	0	423	496	0	0	0	0	0	0	0	0	0
ENSG00000259325	SPATA31E3P	pseudogene	chr15	23466151	23471888	5	914	0	5	510	357	41	4	2	0	0	0	0
ENSG00000248943	.	lincRNA	chr5	177228204	177230345	916	2	52	864	2	0	0	0	0	0	0	0	0
ENSG00000223839	FAM95B1	processed_transcript	chr9	42466316	42474239	3	914	0	3	608	289	16	1	0	0	0	0	0
ENSG00000231838	.	lincRNA	chr9	45164577	45212501	917	0	222	695	0	0	0	0	0	0	0	0	0
ENSG00000254353	.	lincRNA	chr5	70328994	70330227	915	2	6	909	2	0	0	0	0	0	0	0	0
ENSG00000212516	.	snRNA	chr14	20008752	20008859	1	915	0	1	256	483	152	19	4	1	0	0	0
ENSG00000234830	FAM197Y9	pseudogene	chrY	6124307	6131994	575	341	575	0	1	24	230	78	4	4	0	0	0
ENSG00000258276	.	lincRNA	chr14	20006912	20010958	1	914	0	1	256	482	152	19	4	1	0	0	0
ENSG00000265592	RN7SL92P	misc_RNA	chr3	75762166	75762465	1	914	0	1	191	646	74	3	0	0	0	0	0
ENSG00000272426	.	lincRNA	chr1	17230833	17231271	0	915	0	0	568	347	0	0	0	0	0	0	0
ENSG00000199876	RN7SKP131	misc_RNA	chr22	20455668	20455969	903	11	64	839	11	0	0	0	0	0	0	0	0
ENSG00000201321	RNA5S9	rRNA	chr1	228763894	228764013	0	914	0	0	0	1	25	76	154	212	171	114	161
ENSG00000207986	.	miRNA	chr16	33961651	33961766	0	914	0	0	0	2	11	11	13	16	31	45	785
ENSG00000232866	.	protein_coding	chr9	43135094	43135514	8	906	0	8	369	454	81	2	0	0	0	0	0
ENSG00000256642	LINC00273	lincRNA	chr16	33961051	33962503	0	914	0	0	0	2	11	11	13	16	31	45	785
ENSG00000186807	ANXA8L2	protein_coding	chr10	47746935	47763041	912	1	250	662	1	0	0	0	0	0	0	0	0
ENSG00000202521	RNA5S7	rRNA	chr1	228759413	228759532	0	913	0	0	0	2	20	86	171	206	164	103	161
ENSG00000206114	FAM138D	lincRNA	chr12	147072	149350	3	910	0	3	100	632	173	5	0	0	0	0	0
ENSG00000236742	.	pseudogene	chr9	41031935	41032439	912	0	98	814	0	0	0	0	0	0	0	0	0
ENSG00000270656	.	pseudogene	chr1	147983306	147983593	912	0	11	901	0	0	0	0	0	0	0	0	0
ENSG00000223931	.	protein_coding	chr16	32063310	32063601	1	910	0	1	640	252	11	4	3	0	0	0	0
ENSG00000197844	.	pseudogene	chr1	149689367	149689854	0	910	0	0	893	14	3	0	0	0	0	0	0
ENSG00000257977	.	pseudogene	chr14	19882992	19883606	0	910	0	0	163	452	209	69	15	2	0	0	0
ENSG00000268391	.	pseudogene	chr4	49550934	49551452	12	896	0	12	44	303	217	39	35	71	73	49	65
ENSG00000183461	XAGE1C	protein_coding	chrX	52511760	52516905	907	0	0	907	0	0	0	0	0	0	0	0	0
ENSG00000187238	LCE3B	protein_coding	chr1	152586286	152586574	907	0	355	552	0	0	0	0	0	0	0	0	0
ENSG00000203902	PNMA6B	protein_coding	chrX	152341457	152343394	907	0	200	707	0	0	0	0	0	0	0	0	0
ENSG00000231360	.	protein_coding	chr1	144339737	144521058	907	0	429	478	0	0	0	0	0	0	0	0	0
ENSG00000244057	LCE3C	protein_coding	chr1	152573137	152573562	907	0	355	552	0	0	0	0	0	0	0	0	0
ENSG00000260048	.	IG_V_pseudogene	chr16	32070404	32070693	0	907	0	0	638	251	11	4	3	0	0	0	0
ENSG00000265616	.	miRNA	chr16	33945948	33946021	0	907	0	0	88	406	16	13	14	17	32	43	278
ENSG00000270472	.	IG_V_gene	chr16	32077385	32077679	0	906	0	0	633	255	11	4	3	0	0	0	0
ENSG00000257608	GRAMD4P3	pseudogene	chr14	19614215	19615884	37	868	0	37	240	346	213	55	12	1	1	0	0
ENSG00000197414	GOLGA6L1	protein_coding	chr15	22736245	22746002	0	904	0	0	761	142	1	0	0	0	0	0	0
ENSG00000225337	.	lincRNA	chr9	70922308	70923361	0	904	0	0	621	276	7	0	0	0	0	0	0
ENSG00000239090	Y_RNA	misc_RNA	chr9	46362604	46362716	901	3	0	901	1	2	0	0	0	0	0	0	0
ENSG00000183246	RIMBP3C	protein_coding	chr22	21899645	21905750	903	0	1	902	0	0	0	0	0	0	0	0	0
ENSG00000254539	.	antisense	chr1	144833167	144835867	0	903	0	0	83	820	0	0	0	0	0	0	0
ENSG00000196934	RIMBP3B	protein_coding	chr22	21737662	21743446	902	0	0	902	0	0	0	0	0	0	0	0	0
ENSG00000268967	.	pseudogene	chr4	49550580	49550872	6	895	0	6	39	303	218	41	35	71	73	49	66
ENSG00000260308	.	pseudogene	chr16	33573501	33573715	19	881	0	19	297	389	181	9	2	2	1	0	0
ENSG00000260518	BMS1P8	pseudogene	chr16	33489491	33500971	19	881	0	19	280	344	241	11	2	2	1	0	0
ENSG00000261153	.	pseudogene	chr16	33611244	33613234	19	881	0	19	305	423	140	9	2	1	1	0	0
ENSG00000261580	ENPP7P13	pseudogene	chr16	33571887	33572146	19	881	0	19	296	390	181	9	2	2	1	0	0
ENSG00000270467	.	IG_V_gene	chr16	33605230	33605684	19	881	0	19	305	423	140	9	2	1	1	0	0
ENSG00000271178	.	IG_V_gene	chr16	33629680	33630128	19	881	0	19	305	423	140	9	2	1	1	0	0
ENSG00000256338	RPL41P2	pseudogene	chr15	28560797	28561102	0	899	0	0	622	277	0	0	0	0	0	0	0
ENSG00000177306	OR7E125P	pseudogene	chr8	7104247	7105874	898	0	0	898	0	0	0	0	0	0	0	0	0
ENSG00000200343	RNA5S8	rRNA	chr1	228761655	228761774	0	898	0	0	0	3	21	83	170	199	161	103	158
ENSG00000269848	.	pseudogene	chr4	49526046	49526202	0	898	0	0	0	35	159	139	66	74	85	66	274
ENSG00000254543	HSPD1P2	pseudogene	chr8	7748524	7750077	872	25	76	794	23	2	0	0	0	0	0	0	0
ENSG00000200624	RNA5S6	rRNA	chr1	228757193	228757312	0	896	0	0	0	2	20	79	166	207	161	103	158
ENSG00000207389	.	snRNA	chr1	17067010	17067174	0	895	0	0	38	281	436	122	14	3	1	0	0
ENSG00000232265	.	lincRNA	chr1	147634988	147658907	895	0	0	895	0	0	0	0	0	0	0	0	0
ENSG00000205565	.	pseudogene	chr5	69803905	69808422	885	9	187	694	5	2	1	0	1	0	0	0	0
ENSG00000212659	.	protein_coding	chr17	39421590	39422893	893	0	423	470	0	0	0	0	0	0	0	0	0
ENSG00000256066	.	pseudogene	chr2	131220958	131221267	892	0	0	892	0	0	0	0	0	0	0	0	0
ENSG00000248893	FAM138E	lincRNA	chr15	102495087	102496615	4	887	0	4	75	519	259	33	1	0	0	0	0
ENSG00000258415	.	pseudogene	chr15	21987457	21987995	2	889	0	2	301	321	153	75	21	9	7	1	1
ENSG00000211677	IGLC2	IG_C_gene	chr22	23243155	23243617	1	888	0	1	138	351	333	53	9	4	0	0	0
ENSG00000265462	.	miRNA	chr16	21517369	21517456	8	880	1	7	456	420	4	0	0	0	0	0	0
ENSG00000260158	.	lincRNA	chr16	32820876	32835966	31	856	0	31	617	211	18	7	1	1	1	0	0
ENSG00000199396	RNA5S5	rRNA	chr1	228754978	228755097	0	886	0	0	0	2	22	78	172	200	147	104	161
ENSG00000259045	.	pseudogene	chr14	32953303	32954006	886	0	878	8	0	0	0	0	0	0	0	0	0
ENSG00000265285	.	miRNA	chr9	67094932	67094999	886	0	657	229	0	0	0	0	0	0	0	0	0
ENSG00000241571	ATP5A1P7	pseudogene	chr9	46998212	46999491	885	0	237	648	0	0	0	0	0	0	0	0	0
ENSG00000238478	.	snRNA	chr15	20944007	20944114	8	876	1	6	297	337	172	59	6	4	1	0	0
ENSG00000259987	.	pseudogene	chr16	33943722	33944473	0	884	0	0	93	383	15	13	14	17	32	43	274
ENSG00000231219	.	pseudogene	chr1	13379148	13381237	883	0	99	784	0	0	0	0	0	0	0	0	0
ENSG00000258080	ARHGAP42P4	pseudogene	chr14	20156419	20159353	2	881	0	2	227	388	208	43	9	4	0	0	0
ENSG00000171711	DEFB4A	protein_coding	chr8	7752150	7754233	874	8	76	796	7	1	0	0	0	0	0	0	0
ENSG00000253587	.	IG_V_pseudogene	chr14	106800318	106800757	373	509	85	288	235	154	87	27	4	2	0	0	0
ENSG00000271650	.	pseudogene	chr10	42705437	42705831	877	5	337	540	4	1	0	0	0	0	0	0	0
ENSG00000229477	FAM90A16P	pseudogene	chr8	7588260	7591271	880	1	18	862	1	0	0	0	0	0	0	0	0
ENSG00000248532	.	pseudogene	chr4	49525664	49525874	0	881	0	0	0	35	152	133	60	74	85	66	276
ENSG00000260516	.	pseudogene	chr16	32368301	32375016	10	871	0	10	260	356	218	22	10	3	1	1	0
ENSG00000237215	.	pseudogene	chr8	12147579	12153689	880	0	730	150	0	0	0	0	0	0	0	0	0
ENSG00000230471	.	lincRNA	chr22	16373080	16377055	0	879	0	0	325	446	99	5	4	0	0	0	0
ENSG00000242962	RN7SL106P	misc_RNA	chr15	23443615	23443894	0	879	0	0	518	332	26	2	1	0	0	0	0
ENSG00000254558	.	pseudogene	chr11	89597015	89598718	3	875	0	3	790	85	0	0	0	0	0	0	0
ENSG00000260207	.	pseudogene	chr16	33944922	33945316	0	878	0	0	90	377	15	13	14	17	32	43	277
ENSG00000253491	.	IG_V_pseudogene	chr14	106798645	106798877	373	504	83	290	232	152	87	27	4	2	0	0	0
ENSG00000257088	PNMA6D	protein_coding	chrX	152243995	152245978	876	0	157	719	0	0	0	0	0	0	0	0	0
ENSG00000260307	PABPC1P13	pseudogene	chr16	32450389	32452480	10	866	0	10	255	355	220	21	10	3	1	1	0
ENSG00000269337	.	protein_coding	chr9	70646588	70648956	28	848	12	16	607	221	20	0	0	0	0	0	0
ENSG00000261233	ABCD1P3	pseudogene	chr16	32486371	32489571	10	865	0	10	254	356	219	21	10	3	1	1	0
ENSG00000233765	.	pseudogene	chr9	70662043	70663084	27	847	13	14	630	198	19	0	0	0	0	0	0
ENSG00000238347	.	miRNA	chr15	23444767	23444850	0	874	0	0	513	330	28	2	1	0	0	0	0
ENSG00000260402	.	lincRNA	chr16	32274147	32276835	4	869	0	4	479	269	94	14	9	2	0	2	0
ENSG00000228549	U1	lincRNA	chr1	17197439	17200587	0	872	0	0	506	366	0	0	0	0	0	0	0
ENSG00000235961	PNMA6C	protein_coding	chrX	152240818	152243399	872	0	155	717	0	0	0	0	0	0	0	0	0
ENSG00000237683	.	protein_coding	chr1	134900	139379	0	872	0	0	404	429	37	2	0	0	0	0	0
ENSG00000185596	WASH3P	pseudogene	chr15	102501355	102516768	0	870	0	0	56	489	275	45	3	2	0	0	0
ENSG00000222352	RN7SKP221	misc_RNA	chr22	21899632	21899933	870	0	0	870	0	0	0	0	0	0	0	0	0
ENSG00000237075	.	pseudogene	chr5	69783428	69786959	868	2	44	821	1	1	0	0	0	0	0	0	0
ENSG00000200434	.	rRNA	chr16	33965425	33965577	0	868	0	0	0	2	11	11	12	15	31	43	743
ENSG00000259966	.	pseudogene	chr16	32611619	32626960	10	858	0	10	269	325	232	21	8	1	2	0	0
ENSG00000260327	ACTR3BP3	pseudogene	chr16	32390391	32391370	10	858	0	10	252	351	218	22	10	3	1	1	0
ENSG00000260662	.	pseudogene	chr16	32471586	32471683	10	858	0	10	247	355	220	21	10	3	1	1	0
ENSG00000260866	.	pseudogene	chr16	32399455	32447521	10	858	0	10	252	350	220	21	10	3	1	1	0
ENSG00000261111	.	pseudogene	chr16	32646993	32647366	10	858	0	10	272	323	231	21	8	1	2	0	0
ENSG00000261541	.	lincRNA	chr16	32465932	32470079	10	858	0	10	247	355	220	21	10	3	1	1	0
ENSG00000262187	.	pseudogene	chr16	32630053	32630173	10	858	0	10	271	324	231	21	8	1	2	0	0
ENSG00000206828	.	snRNA	chr1	144491441	144491605	867	0	37	820	0	0	0	0	0	0	0	0	0
ENSG00000215323	OR7E84P	pseudogene	chr4	9470745	9471694	866	1	311	555	0	0	1	0	0	0	0	0	0
ENSG00000233207	.	antisense	chr9	42363047	42367092	865	2	8	848	2	0	0	0	0	0	0	0	0
ENSG00000251630	.	pseudogene	chr4	49563301	49563487	15	852	0	15	46	318	193	31	34	68	65	45	52
ENSG00000266246	.	miRNA	chr4	9472696	9472784	866	1	311	555	0	0	1	0	0	0	0	0	0
ENSG00000238009	.	lincRNA	chr1	89294	133566	1	865	0	1	480	379	6	0	0	0	0	0	0
ENSG00000248364	OR7E86P	pseudogene	chr4	9460980	9461970	865	1	311	554	0	0	1	0	0	0	0	0	0
ENSG00000254597	FAM90A10P	pseudogene	chr8	7626498	7629510	853	12	143	693	3	3	2	1	0	0	0	0	0
ENSG00000257010	.	pseudogene	chr2	131414571	131414880	5	860	0	5	860	0	0	0	0	0	0	0	0
ENSG00000207005	.	snRNA	chr1	17222474	17222638	0	862	0	0	519	343	0	0	0	0	0	0	0
ENSG00000215394	BMS1P18	lincRNA	chr14	19889385	19904890	0	862	0	0	196	450	174	35	6	1	0	0	0
ENSG00000235388	.	pseudogene	chr2	91740599	91740793	0	861	0	0	0	9	174	179	288	176	33	1	1
ENSG00000235398	LINC00623	lincRNA	chr1	144275917	144341756	861	0	682	179	0	0	0	0	0	0	0	0	0
ENSG00000196369	SRGAP2B	pseudogene	chr1	143913614	144094424	0	860	0	0	663	195	2	0	0	0	0	0	0
ENSG00000223099	.	miRNA	chr4	49601444	49601526	0	860	0	0	41	577	137	52	22	27	1	2	1
ENSG00000186645	SPDYE9P	pseudogene	chr7	76651634	76661674	859	0	1	858	0	0	0	0	0	0	0	0	0
ENSG00000266996	TCEB3CL2	protein_coding	chr18	44542730	44544607	0	859	0	0	1	10	29	75	111	164	118	92	259
ENSG00000232775	.	pseudogene	chr22	16157078	16172700	0	857	0	0	260	463	118	14	2	0	0	0	0
ENSG00000257310	.	lincRNA	chr14	19740032	19742744	0	857	0	0	246	358	199	44	7	2	1	0	0
ENSG00000183791	TCEB3C	protein_coding	chr18	44554572	44556449	0	856	0	0	1	13	70	105	133	144	100	92	198
ENSG00000259934	.	pseudogene	chr16	32857284	32857501	34	821	1	33	585	208	18	7	1	1	1	0	0
ENSG00000187559	FOXD4L3	protein_coding	chr9	70917275	70920000	1	853	0	1	617	231	5	0	0	0	0	0	0
ENSG00000235759	ARHGAP42P3	pseudogene	chr22	16424124	16427059	1	853	0	1	508	323	21	1	0	0	0	0	0
ENSG00000232039	DEFT1P2	pseudogene	chr8	6863814	6864911	60	793	1	59	303	336	111	38	5	0	0	0	0
ENSG00000259303	.	IG_V_gene	chr16	32859033	32859477	34	819	1	33	583	208	18	7	1	1	1	0	0
ENSG00000261719	.	pseudogene	chr16	32822349	32822572	32	820	0	32	582	210	18	7	1	1	1	0	0
ENSG00000254415	SIGLEC14	protein_coding	chr19	52145805	52150054	841	10	315	526	9	1	0	0	0	0	0	0	0
ENSG00000235496	.	pseudogene	chr9	65496524	65496924	850	0	732	118	0	0	0	0	0	0	0	0	0
ENSG00000242676	ANKRD20A12P	pseudogene	chr1	142697652	142729971	0	850	0	0	0	4	122	461	214	45	4	0	0
ENSG00000221795	MIR1324	miRNA	chr3	75679913	75680009	0	849	0	0	0	21	2	8	16	142	203	365	92
ENSG00000255769	.	pseudogene	chr15	82765133	82798350	849	0	0	849	0	0	0	0	0	0	0	0	0
ENSG00000256975	.	pseudogene	chr12	9658942	9661036	849	0	340	509	0	0	0	0	0	0	0	0	0
ENSG00000266633	.	miRNA	chr12	9699563	9699633	849	0	340	509	0	0	0	0	0	0	0	0	0
ENSG00000214776	.	pseudogene	chr12	9620147	9728864	848	0	340	508	0	0	0	0	0	0	0	0	0
ENSG00000223491	.	pseudogene	chr1	148000212	148000494	0	848	0	0	34	140	271	330	68	5	0	0	0
ENSG00000186275	NBPF12	protein_coding	chr1	146373545	146467744	847	0	6	841	0	0	0	0	0	0	0	0	0
ENSG00000221082	.	miRNA	chr4	49600631	49600714	0	846	0	0	39	566	136	52	22	27	1	2	1
ENSG00000237904	.	pseudogene	chr9	70366920	70367319	846	0	206	640	0	0	0	0	0	0	0	0	0
ENSG00000258911	DUX4L10	pseudogene	chr10	135480653	135481921	0	846	0	0	0	0	16	106	220	192	153	73	86
ENSG00000260575	.	antisense	chr16	32261940	32265743	6	840	0	6	480	255	79	13	9	2	0	2	0
ENSG00000261127	.	pseudogene	chr16	32300867	32321876	7	839	0	7	323	313	174	17	8	2	0	2	0
ENSG00000205456	TP53TG3D	protein_coding	chr16	32264039	32267240	6	839	0	6	479	255	79	13	9	2	0	2	0
ENSG00000235241	.	pseudogene	chr1	17215589	17216097	0	845	0	0	503	342	0	0	0	0	0	0	0
ENSG00000238142	.	lincRNA	chr1	17215032	17216144	0	845	0	0	503	342	0	0	0	0	0	0	0
ENSG00000266396	MIR4273	miRNA	chr3	75787430	75787514	0	843	0	0	183	443	117	70	21	8	1	0	0
ENSG00000221334	.	miRNA	chr4	49600439	49600522	0	842	0	0	39	562	136	52	22	27	1	2	1
ENSG00000258410	.	lincRNA	chr15	20333997	20353206	1	841	0	1	302	256	159	86	25	8	5	0	0
ENSG00000239989	.	pseudogene	chr22	18781926	18782317	1	840	0	1	521	303	16	0	0	0	0	0	0
ENSG00000250687	.	pseudogene	chr5	69758070	69775042	840	1	0	839	1	0	0	0	0	0	0	0	0
ENSG00000268234	.	pseudogene	chr9	44584982	44586314	839	2	212	627	2	0	0	0	0	0	0	0	0
ENSG00000234734	SPATA31A7	protein_coding	chr9	65503362	65509610	839	1	579	259	1	0	0	0	0	0	0	0	0
ENSG00000259328	.	pseudogene	chr15	82944772	82974312	840	0	0	840	0	0	0	0	0	0	0	0	0
ENSG00000254527	ENPP7P12	pseudogene	chr8	12063267	12063898	12	827	0	12	534	276	16	1	0	0	0	0	0
ENSG00000215343	ZNF705D	protein_coding	chr8	11961897	11973025	833	5	69	764	2	2	1	0	0	0	0	0	0
ENSG00000231701	BMS1P13	pseudogene	chr9	70334348	70337925	838	0	605	233	0	0	0	0	0	0	0	0	0
ENSG00000243794	.	pseudogene	chr3	75570953	75571163	838	0	273	565	0	0	0	0	0	0	0	0	0
ENSG00000269788	.	pseudogene	chr9	43009841	43010747	1	837	0	1	400	382	53	2	0	0	0	0	0
ENSG00000229508	PHKG1P4	pseudogene	chr7	57128296	57129008	16	821	0	16	648	173	0	0	0	0	0	0	0
ENSG00000233368	.	lincRNA	chr1	149576593	149577296	831	6	508	323	6	0	0	0	0	0	0	0	0
ENSG00000258314	.	lincRNA	chr14	19611767	19643377	3	834	0	3	216	344	206	53	12	1	1	0	0
ENSG00000224681	.	pseudogene	chr9	42478012	42478478	3	833	0	3	548	270	14	1	0	0	0	0	0
ENSG00000225241	.	pseudogene	chr1	144593362	144621656	0	836	0	0	712	121	3	0	0	0	0	0	0
ENSG00000238451	snoU13	snoRNA	chr5	70384458	70384562	831	5	1	830	4	1	0	0	0	0	0	0	0
ENSG00000244427	.	pseudogene	chr8	7953467	7954248	826	10	34	792	10	0	0	0	0	0	0	0	0
ENSG00000257573	.	pseudogene	chr14	19719544	19720589	0	835	0	0	130	335	259	90	16	3	2	0	0
ENSG00000212251	RNA5SP376	rRNA	chr12	131784184	131784296	834	0	170	664	0	0	0	0	0	0	0	0	0
ENSG00000226259	GTF2H2B	pseudogene	chr5	69711178	69743885	829	5	0	829	5	0	0	0	0	0	0	0	0
ENSG00000236140	.	lincRNA	chr1	148246958	148248104	0	834	0	0	212	613	9	0	0	0	0	0	0
ENSG00000259414	HERC2P7	pseudogene	chr15	23388288	23392657	0	834	0	0	473	356	5	0	0	0	0	0	0
ENSG00000214326	RPL31P1	pseudogene	chr21	44971109	44971481	833	0	581	252	0	0	0	0	0	0	0	0	0
ENSG00000224710	FAM90A8P	pseudogene	chr8	7595908	7598918	833	0	19	813	0	0	0	0	0	0	0	0	0
ENSG00000229746	FAM74A4	lincRNA	chr9	65487272	65494248	833	0	742	91	0	0	0	0	0	0	0	0	0
ENSG00000234725	.	pseudogene	chr9	46121005	46121348	831	2	16	810	1	1	0	0	0	0	0	0	0
ENSG00000238075	.	pseudogene	chr3	659471	659997	0	833	0	0	722	111	0	0	0	0	0	0	0
ENSG00000251539	SNX18P24	pseudogene	chr4	49563495	49564166	18	814	1	17	44	302	180	29	34	68	65	42	50
ENSG00000255128	HSPD1P3	pseudogene	chr8	7276512	7278068	33	799	0	33	603	187	9	0	0	0	0	0	0
ENSG00000264977	RN7SL248P	misc_RNA	chr10	46900385	46900669	829	2	11	818	2	0	0	0	0	0	0	0	0
ENSG00000230281	.	pseudogene	chr9	39651896	39652392	830	0	48	782	0	0	0	0	0	0	0	0	0
ENSG00000197704	FRMPD2P1	pseudogene	chr10	48844035	48868504	829	0	1	828	0	0	0	0	0	0	0	0	0
ENSG00000260343	LINC01043	lincRNA	chr13	112967780	112976072	0	829	0	0	687	138	4	0	0	0	0	0	0
ENSG00000228522	.	pseudogene	chr9	67285297	67298632	7	821	0	7	234	446	124	12	4	1	0	0	0
ENSG00000233408	.	antisense	chr22	16417268	16420386	0	828	0	0	486	319	22	1	0	0	0	0	0
ENSG00000254160	.	lincRNA	chr8	1196788	1198760	826	2	807	19	2	0	0	0	0	0	0	0	0
ENSG00000221567	.	miRNA	chr8	7055961	7056110	827	0	4	823	0	0	0	0	0	0	0	0	0
ENSG00000230847	.	pseudogene	chr5	70370051	70389020	821	6	0	821	5	1	0	0	0	0	0	0	0
ENSG00000178104	PDE4DIP	protein_coding	chr1	144836156	145076186	0	824	0	0	0	23	742	59	0	0	0	0	0
ENSG00000259822	.	pseudogene	chr16	32290186	32290436	6	818	0	6	382	278	130	16	8	2	0	2	0
ENSG00000225353	.	lincRNA	chr9	46270840	46274928	822	1	778	44	1	0	0	0	0	0	0	0	0
ENSG00000165390	ANXA8	protein_coding	chr10	48255252	48279200	822	0	1	821	0	0	0	0	0	0	0	0	0
ENSG00000215020	.	protein_coding	chr10	48255278	48279199	822	0	1	821	0	0	0	0	0	0	0	0	0
ENSG00000231930	.	pseudogene	chr8	7058277	7058379	822	0	4	818	0	0	0	0	0	0	0	0	0
ENSG00000250053	RARRES2P4	pseudogene	chr4	190959070	190959554	0	821	0	0	602	201	16	2	0	0	0	0	0
ENSG00000225883	BMS1P11	pseudogene	chr9	69718151	69721729	820	0	1	806	0	0	0	0	0	0	0	0	0
ENSG00000257504	.	lincRNA	chr14	19406794	19410111	0	820	0	0	372	383	59	4	2	0	0	0	0
ENSG00000186148	.	processed_transcript	chr2	110690737	110742667	818	1	5	813	0	0	0	0	0	0	0	0	0
ENSG00000206140	TMEM191C	lincRNA	chr22	21820711	21825558	818	0	0	818	0	0	0	0	0	0	0	0	0
ENSG00000231457	RBM22P11	pseudogene	chrX	52555980	52556851	818	0	0	818	0	0	0	0	0	0	0	0	0
ENSG00000238749	Y_RNA	misc_RNA	chr9	45019791	45019903	818	0	4	809	0	0	0	0	0	0	0	0	0
ENSG00000099290	FAM21A	protein_coding	chr10	51827647	51893269	817	0	0	817	0	0	0	0	0	0	0	0	0
ENSG00000183506	PI4KAP2	pseudogene	chr22	21827288	21871822	817	0	0	816	0	0	0	0	0	0	0	0	0
ENSG00000223566	TNRC18P2	pseudogene	chr7	63028120	63045453	0	817	0	0	600	217	0	0	0	0	0	0	0
ENSG00000237850	.	pseudogene	chr15	28594196	28603226	0	817	0	0	793	22	0	0	0	0	0	0	0
ENSG00000260344	.	pseudogene	chr16	32224700	32224824	5	812	0	5	532	212	49	9	8	1	0	1	0
ENSG00000221970	OR2A1	protein_coding	chr7	144015217	144016150	3	813	0	3	374	359	67	12	0	0	0	0	0
ENSG00000268903	.	pseudogene	chr1	135140	135895	0	814	0	0	382	398	32	2	0	0	0	0	0
ENSG00000226500	.	pseudogene	chr1	149725850	149726260	0	813	0	0	802	11	0	0	0	0	0	0	0
ENSG00000234138	.	pseudogene	chr9	41418936	41433320	809	4	37	772	4	0	0	0	0	0	0	0	0
ENSG00000223379	.	lincRNA	chr9	45004878	45023236	811	0	0	806	0	0	0	0	0	0	0	0	0
ENSG00000267310	OR4G1P	pseudogene	chr19	104534	105471	7	804	0	7	551	246	6	0	0	0	0	0	0
ENSG00000200790	.	snRNA	chr15	22071733	22071840	3	807	0	3	233	358	159	38	15	1	2	1	0
ENSG00000231390	SNX18P8	pseudogene	chr9	42438099	42438973	3	807	0	3	497	286	23	1	0	0	0	0	0
ENSG00000265601	.	miRNA	chr9	67225385	67225452	26	783	13	13	313	381	77	9	3	0	0	0	0
ENSG00000230106	.	pseudogene	chr8	7028071	7028263	806	0	25	781	0	0	0	0	0	0	0	0	0
ENSG00000231757	FAM74A2	lincRNA	chr9	41306132	41311985	806	0	19	787	0	0	0	0	0	0	0	0	0
ENSG00000260047	.	pseudogene	chr16	32881305	32883370	35	771	1	34	565	179	17	7	1	1	1	0	0
ENSG00000244398	.	pseudogene	chr11	16996239	16996560	805	0	805	0	0	0	0	0	0	0	0	0	0
ENSG00000260087	PCMTD1P2	pseudogene	chr16	33941655	33942010	0	805	0	0	93	315	15	13	14	17	32	43	263
ENSG00000211928	.	IG_D_gene	chr14	106378115	106378135	803	0	285	518	0	0	0	0	0	0	0	0	0
ENSG00000211930	.	IG_D_gene	chr14	106380217	106380248	803	0	285	518	0	0	0	0	0	0	0	0	0
ENSG00000225679	.	pseudogene	chr9	42312409	42316345	803	0	0	802	0	0	0	0	0	0	0	0	0
ENSG00000228131	.	IG_D_gene	chr14	106376268	106376286	803	0	285	518	0	0	0	0	0	0	0	0	0
ENSG00000233197	TMEM256P1	pseudogene	chr10	71283066	71283406	803	0	273	530	0	0	0	0	0	0	0	0	0
ENSG00000233655	.	IG_D_gene	chr14	106379080	106379096	803	0	285	518	0	0	0	0	0	0	0	0	0
ENSG00000237197	.	IG_D_gene	chr14	106375765	106375782	803	0	285	518	0	0	0	0	0	0	0	0	0
ENSG00000254045	.	IG_V_pseudogene	chr14	106721280	106721308	0	803	0	0	373	178	91	47	37	40	21	7	9
ENSG00000232116	.	lincRNA	chr9	45484571	45488153	801	1	10	788	0	0	1	0	0	0	0	0	0
ENSG00000266945	OR4G3P	pseudogene	chr19	94061	96511	5	796	0	5	543	246	6	0	0	0	0	0	0
ENSG00000204508	PRAMEF22	protein_coding	chr1	13035542	13038381	800	0	46	750	0	0	0	0	0	0	0	0	0
ENSG00000258697	DUX4L6	protein_coding	chr4	190995379	190997190	0	800	0	0	0	7	66	162	190	161	96	53	65
ENSG00000267290	.	lincRNA	chr19	176906	177913	6	794	0	6	647	147	0	0	0	0	0	0	0
ENSG00000189166	TNRC18P3	pseudogene	chr7	57059594	57076856	797	2	172	625	2	0	0	0	0	0	0	0	0
ENSG00000211949	.	IG_V_gene	chr14	106725200	106725733	0	799	0	0	369	176	93	46	35	36	26	8	10
ENSG00000212612	.	snRNA	chr14	19564784	19564891	0	799	0	0	212	415	135	28	7	1	1	0	0
ENSG00000244674	RPS3AP15	pseudogene	chr3	75591299	75592080	799	0	260	539	0	0	0	0	0	0	0	0	0
ENSG00000257868	.	pseudogene	chr14	20004409	20004527	5	794	0	5	214	413	143	19	4	1	0	0	0
ENSG00000122497	NBPF14	protein_coding	chr1	148003641	148025863	0	798	0	0	1	41	275	374	95	11	1	0	0
ENSG00000213285	.	pseudogene	chr5	180898963	180899431	4	794	0	4	17	218	327	187	41	4	0	0	0
ENSG00000240221	RN7SL196P	misc_RNA	chr15	30697513	30697792	798	0	0	797	0	0	0	0	0	0	0	0	0
ENSG00000253345	.	IG_V_pseudogene	chr14	106719954	106720219	0	798	0	0	371	175	91	47	37	40	21	7	9
ENSG00000258252	.	lincRNA	chr14	19562688	19566731	0	798	0	0	212	414	135	28	7	1	1	0	0
ENSG00000266337	.	miRNA	chr4	49211390	49211465	0	798	0	0	6	25	12	64	128	250	156	83	74
ENSG00000249079	.	pseudogene	chr4	49214267	49214641	0	797	0	0	5	25	12	64	127	251	155	84	74
ENSG00000232742	RHOQP2	pseudogene	chr2	132218532	132219150	792	4	645	147	4	0	0	0	0	0	0	0	0
ENSG00000266545	.	miRNA	chr15	21145580	21145662	52	744	0	52	212	296	168	48	18	2	0	0	0
ENSG00000233938	PPP1R26P3	pseudogene	chr22	20670708	20674508	788	6	3	785	6	0	0	0	0	0	0	0	0
ENSG00000235825	FAM90A9P	pseudogene	chr8	7618851	7621862	793	1	20	771	0	0	0	1	0	0	0	0	0
ENSG00000223484	TRPC6P	pseudogene	chrX	155215034	155215914	550	242	0	550	23	201	18	0	0	0	0	0	0
ENSG00000226897	.	lincRNA	chr1	143498343	143517299	0	792	0	0	0	26	151	136	282	170	25	2	0
ENSG00000236249	GAGE2C	protein_coding	chrX	49226181	49233481	0	792	0	0	104	363	132	77	41	41	20	11	3
ENSG00000268342	.	pseudogene	chr9	41054826	41056158	790	1	51	738	1	0	0	0	0	0	0	0	0
ENSG00000273073	.	lincRNA	chr2	132219393	132221188	787	4	646	141	4	0	0	0	0	0	0	0	0
ENSG00000238997	.	miRNA	chr7	102246812	102246897	38	751	0	38	319	326	85	19	2	0	0	0	0
ENSG00000242352	.	pseudogene	chr1	149261185	149263729	30	759	0	30	60	694	5	0	0	0	0	0	0
ENSG00000254311	.	pseudogene	chr8	7974266	7974471	766	23	15	751	23	0	0	0	0	0	0	0	0
ENSG00000212807	OR2A42	protein_coding	chr7	143929003	143929936	3	785	0	3	366	360	52	7	0	0	0	0	0
ENSG00000220212	OR4F1P	pseudogene	chr6	105918	106856	786	2	42	742	2	0	0	0	0	0	0	0	0
ENSG00000204505	PRAMEF25	pseudogene	chr1	13140455	13145000	777	10	340	436	10	0	0	0	0	0	0	0	0
ENSG00000270685	.	IG_V_pseudogene	chr15	20844767	20845194	39	748	1	38	3	109	302	196	82	42	9	5	0
ENSG00000176695	OR4F17	protein_coding	chr19	107470	111696	7	779	0	7	528	244	6	0	0	0	0	0	0
ENSG00000231656	FAM90A18P	pseudogene	chr8	7580612	7591823	786	0	9	777	0	0	0	0	0	0	0	0	0
ENSG00000231808	.	lincRNA	chr9	112715	113754	1	783	0	1	622	161	0	0	0	0	0	0	0
ENSG00000265322	.	miRNA	chr15	21038123	21038198	7	776	0	7	364	278	105	21	7	1	0	0	0
ENSG00000258265	.	lincRNA	chr14	19529957	19530898	2	780	0	2	327	364	73	11	4	0	1	0	0
ENSG00000259025	.	pseudogene	chr15	21258332	21260031	46	736	0	46	360	276	76	21	3	0	0	0	0
ENSG00000231205	ZNF826P	pseudogene	chr19	20451077	20607775	781	0	636	145	0	0	0	0	0	0	0	0	0
ENSG00000228517	CT47A7	protein_coding	chrX	120087141	120090454	774	5	417	357	5	0	0	0	0	0	0	0	0
ENSG00000213607	OR4A45P	pseudogene	chr11	48600987	48601888	778	0	344	434	0	0	0	0	0	0	0	0	0
ENSG00000234441	.	pseudogene	chr1	104210692	104210890	29	749	0	29	475	242	28	4	0	0	0	0	0
ENSG00000211925	.	IG_D_gene	chr14	106373068	106373099	777	0	285	492	0	0	0	0	0	0	0	0	0
ENSG00000239903	.	pseudogene	chr1	149646784	149649302	5	772	0	5	473	299	0	0	0	0	0	0	0
ENSG00000258324	.	pseudogene	chr14	20121784	20121904	9	768	0	9	242	319	164	33	7	3	0	0	0
ENSG00000174876	AMY1B	protein_coding	chr1	104230036	104239302	34	742	0	34	468	242	28	4	0	0	0	0	0
ENSG00000215378	DEFT1P	pseudogene	chr8	6844699	6847243	49	727	1	48	267	314	103	38	5	0	0	0	0
ENSG00000271502	.	pseudogene	chrX	120091080	120091333	773	3	413	360	3	0	0	0	0	0	0	0	0
ENSG00000257175	.	pseudogene	chr14	19411431	19413685	0	775	0	0	356	362	50	5	2	0	0	0	0
ENSG00000225995	ATP5A1P9	pseudogene	chr9	39654197	39655518	774	0	49	725	0	0	0	0	0	0	0	0	0
ENSG00000226023	CT47A6	protein_coding	chrX	120092024	120095337	771	3	412	359	3	0	0	0	0	0	0	0	0
ENSG00000240247	DEFA1B	protein_coding	chr8	6854287	6875778	52	722	1	51	243	326	110	38	5	0	0	0	0
ENSG00000273131	.	processed_transcript	chr1	120693319	120697146	0	774	0	0	706	68	0	0	0	0	0	0	0
ENSG00000204450	TRIM64	pseudogene	chr11	89701671	89708396	767	6	6	760	6	0	0	0	0	0	0	0	0
ENSG00000206090	.	pseudogene	chr22	24282184	24284985	772	1	145	627	1	0	0	0	0	0	0	0	0
ENSG00000228856	USP17L30	protein_coding	chr4	9364854	9366447	2	771	0	2	5	47	124	235	207	105	37	10	1
ENSG00000230347	CT47A8	protein_coding	chrX	120082281	120085594	767	5	424	343	5	0	0	0	0	0	0	0	0
ENSG00000202496	.	snRNA	chr1	149605916	149606079	763	8	1	762	8	0	0	0	0	0	0	0	0
ENSG00000223816	.	pseudogene	chr2	92222171	92223026	0	771	0	0	754	15	2	0	0	0	0	0	0
ENSG00000234416	SNX18P4	pseudogene	chr9	43062928	43063757	11	760	0	11	438	308	14	0	0	0	0	0	0
ENSG00000270397	.	pseudogene	chrX	120086197	120086449	766	5	423	343	5	0	0	0	0	0	0	0	0
ENSG00000227152	OR2T7	protein_coding	chr1	248604507	248605434	0	770	0	0	764	6	0	0	0	0	0	0	0
ENSG00000231391	.	antisense	chr9	41313944	41323179	770	0	19	751	0	0	0	0	0	0	0	0	0
ENSG00000255360	.	pseudogene	chr11	89688313	89690333	736	34	153	583	34	0	0	0	0	0	0	0	0
ENSG00000184492	FOXD4L1	protein_coding	chr2	114256660	114258728	769	0	1	768	0	0	0	0	0	0	0	0	0
ENSG00000271041	.	pseudogene	chrX	120081336	120081589	764	5	425	339	5	0	0	0	0	0	0	0	0
ENSG00000237957	CT47A5	protein_coding	chrX	120092018	120100198	764	4	410	354	4	0	0	0	0	0	0	0	0
ENSG00000271211	.	pseudogene	chrX	120095940	120096193	764	4	410	354	4	0	0	0	0	0	0	0	0
ENSG00000226600	CT47A9	protein_coding	chrX	120077420	120080733	762	5	425	337	5	0	0	0	0	0	0	0	0
ENSG00000258797	.	pseudogene	chr15	20750882	20754751	18	749	0	18	307	355	73	5	6	3	0	0	0
ENSG00000187733	AMY1C	protein_coding	chr1	104293027	104301312	16	750	0	16	475	234	37	4	0	0	0	0	0
ENSG00000159289	GOLGA6A	protein_coding	chr15	74362197	74374891	0	765	0	0	469	283	11	2	0	0	0	0	0
ENSG00000238560	Y_RNA	misc_RNA	chr7	76152921	76153023	763	2	247	516	2	0	0	0	0	0	0	0	0
ENSG00000250778	.	pseudogene	chr7	76150927	76151391	763	2	247	516	2	0	0	0	0	0	0	0	0
ENSG00000258364	.	lincRNA	chr14	19412519	19413898	1	764	0	1	350	358	49	5	2	0	0	0	0
ENSG00000237763	AMY1A	protein_coding	chr1	104197911	104207173	25	739	0	25	466	241	28	4	0	0	0	0	0
ENSG00000170122	FOXD4	protein_coding	chr9	116236	118417	3	760	0	3	620	140	0	0	0	0	0	0	0
ENSG00000251590	NIFKP7	pseudogene	chr3	32105465	32108103	763	0	208	555	0	0	0	0	0	0	0	0	0
ENSG00000270736	.	pseudogene	chrX	120100801	120101053	758	5	409	349	5	0	0	0	0	0	0	0	0
ENSG00000230305	.	pseudogene	chr7	76153831	76162009	760	2	247	513	2	0	0	0	0	0	0	0	0
ENSG00000230594	CT47A4	protein_coding	chrX	120101745	120105058	756	5	407	349	5	0	0	0	0	0	0	0	0
ENSG00000257395	.	lincRNA	chr14	20149578	20152898	0	761	0	0	162	329	213	41	10	4	0	0	0
ENSG00000237253	.	lincRNA	chr1	148598397	148599531	2	758	0	2	364	389	5	0	0	0	0	0	0
ENSG00000270771	.	pseudogene	chrX	120105661	120105913	755	5	406	349	5	0	0	0	0	0	0	0	0
ENSG00000207513	.	snRNA	chr1	16993279	16993443	0	759	0	0	164	321	126	93	44	10	1	0	0
ENSG00000233115	FAM90A11P	pseudogene	chr8	7869303	7874533	759	0	46	713	0	0	0	0	0	0	0	0	0
ENSG00000204376	XAGE1D	protein_coding	chrX	52528158	52533303	758	0	0	758	0	0	0	0	0	0	0	0	0
ENSG00000224089	CT47A10	protein_coding	chrX	120072560	120075873	753	5	436	317	5	0	0	0	0	0	0	0	0
ENSG00000236126	CT47A3	protein_coding	chrX	120106605	120109918	754	4	405	349	4	0	0	0	0	0	0	0	0
ENSG00000237168	.	pseudogene	chr1	149664576	149664889	0	758	0	0	440	317	1	0	0	0	0	0	0
ENSG00000228645	PHKG1P2	pseudogene	chr7	62969680	62970543	733	24	9	711	22	2	0	0	0	0	0	0	0
ENSG00000226929	CT47A11	protein_coding	chrX	120067699	120071012	752	4	438	314	4	0	0	0	0	0	0	0	0
ENSG00000270493	.	pseudogene	chrX	120071615	120071869	752	4	438	314	4	0	0	0	0	0	0	0	0
ENSG00000237299	.	pseudogene	chr22	16399956	16436527	0	755	0	0	443	291	20	1	0	0	0	0	0
ENSG00000270646	.	pseudogene	chrX	120110521	120110773	751	4	402	349	4	0	0	0	0	0	0	0	0
ENSG00000270678	.	pseudogene	chrX	120066754	120067006	751	4	440	311	4	0	0	0	0	0	0	0	0
ENSG00000204375	XAGE1E	protein_coding	chrX	52541052	52546197	754	0	0	754	0	0	0	0	0	0	0	0	0
ENSG00000214164	.	pseudogene	chr2	91723048	91723916	2	752	0	2	8	142	510	58	18	15	1	0	0
ENSG00000259139	DUX4L12	pseudogene	chr10	135487296	135488539	0	754	0	0	1	0	18	101	189	158	131	71	85
ENSG00000271154	.	pseudogene	chrX	120076476	120076729	749	5	432	317	5	0	0	0	0	0	0	0	0
ENSG00000221008	.	miRNA	chr15	84873267	84873351	1	751	0	1	502	248	1	0	0	0	0	0	0
ENSG00000223443	USP17L2	protein_coding	chr8	11994676	11996586	533	219	57	476	146	69	4	0	0	0	0	0	0
ENSG00000226675	.	pseudogene	chr1	148598463	148598976	2	750	0	2	360	385	5	0	0	0	0	0	0
ENSG00000231565	NEK2P2	pseudogene	chr22	16364866	16366204	35	717	2	33	252	377	81	7	0	0	0	0	0
ENSG00000262561	.	pseudogene	chr16	33922936	33923144	0	752	0	0	96	323	98	14	14	17	32	42	116
ENSG00000266468	.	miRNA	chr1	25732721	25732780	752	0	436	316	0	0	0	0	0	0	0	0	0
ENSG00000200670	.	snRNA	chr7	65279658	65279762	0	751	0	0	297	454	0	0	0	0	0	0	0
ENSG00000206652	.	snRNA	chr1	16840616	16840780	0	751	0	0	8	180	357	184	21	1	0	0	0
ENSG00000212044	.	miRNA	chr1	149323330	149323422	34	717	8	25	65	647	5	0	0	0	0	0	0
ENSG00000228078	.	pseudogene	chr6	29901877	29902063	751	0	139	612	0	0	0	0	0	0	0	0	0
ENSG00000228871	MEP1AP1	pseudogene	chr9	42332814	42338938	747	4	0	747	2	2	0	0	0	0	0	0	0
ENSG00000258712	CXADRP2	pseudogene	chr15	22015702	22016791	16	735	0	16	210	294	132	68	18	7	4	1	1
ENSG00000258755	DUX4L7	protein_coding	chr4	190992086	190993897	0	751	0	0	0	1	33	136	187	164	107	58	65
ENSG00000242362	CT47A2	protein_coding	chrX	120111465	120114778	747	3	399	348	3	0	0	0	0	0	0	0	0
ENSG00000229859	PGA3	protein_coding	chr11	60970778	60980570	4	745	0	4	674	68	2	0	0	1	0	0	0
ENSG00000235219	.	pseudogene	chrX	152459851	152462342	749	0	0	749	0	0	0	0	0	0	0	0	0
ENSG00000236371	CT47A1	protein_coding	chrX	120111459	120119642	746	3	398	348	3	0	0	0	0	0	0	0	0
ENSG00000240466	RN7SL331P	misc_RNA	chr15	84874183	84874466	1	748	0	1	502	246	0	0	0	0	0	0	0
ENSG00000260540	FAM108A9P	pseudogene	chr16	32211222	32214143	6	743	0	6	479	199	46	9	8	1	0	1	0
ENSG00000270456	.	pseudogene	chrX	120115382	120115633	746	3	398	348	3	0	0	0	0	0	0	0	0
ENSG00000253464	.	IG_V_pseudogene	chr14	106787367	106787804	494	254	111	383	105	116	29	4	0	0	0	0	0
ENSG00000258707	.	pseudogene	chr15	20832121	20832668	49	699	0	49	57	108	252	161	73	37	7	4	0
ENSG00000187537	POTEM	protein_coding	chr14	19983558	20020272	0	747	0	0	198	384	142	18	4	1	0	0	0
ENSG00000258781	.	pseudogene	chr14	19742774	19758782	0	747	0	0	185	311	197	44	7	2	1	0	0
ENSG00000261607	.	pseudogene	chr16	33750744	33751015	101	646	29	72	437	163	23	14	9	0	0	0	0
ENSG00000270401	.	pseudogene	chr16	33768121	33768558	102	644	21	81	466	137	16	15	10	0	0	0	0
ENSG00000271620	.	IG_V_pseudogene	chr16	33740803	33741266	102	644	28	74	435	163	23	14	9	0	0	0	0
ENSG00000230430	USP17L25	protein_coding	chr4	9331636	9333229	2	743	1	1	0	43	170	257	156	89	24	2	2
ENSG00000237503	.	pseudogene	chr1	149340658	149341066	103	642	8	94	191	446	5	0	0	0	0	0	0
ENSG00000260739	.	lincRNA	chr15	22433889	22436177	1	744	0	1	324	233	115	52	17	3	0	0	0
ENSG00000272792	.	lincRNA	chr3	195366860	195367331	30	715	0	30	363	278	62	8	3	1	0	0	0
ENSG00000182974	OR4M2	protein_coding	chr15	22368477	22369561	1	743	0	1	323	233	115	52	17	3	0	0	0
ENSG00000223877	.	pseudogene	chr15	22440226	22440848	1	743	0	1	323	233	115	52	17	3	0	0	0
ENSG00000225278	.	lincRNA	chr1	143211627	143240439	0	744	0	0	0	67	475	100	37	31	17	13	4
ENSG00000238960	snoU13	snoRNA	chr15	22348677	22348778	1	743	0	1	323	232	120	53	13	2	0	0	0
ENSG00000254923	.	pseudogene	chr8	11985615	11986807	521	223	57	464	151	68	4	0	0	0	0	0	0
ENSG00000258721	OR11H3P	pseudogene	chr15	22297498	22298480	1	743	0	1	323	233	119	53	13	2	0	0	0
ENSG00000258732	.	pseudogene	chr15	22566921	22570823	1	743	0	1	323	233	115	52	17	3	0	0	0
ENSG00000259261	.	IG_V_gene	chr15	22472917	22473353	1	743	0	1	323	233	115	52	17	3	0	0	0
ENSG00000259324	OR11K1P	pseudogene	chr15	22318881	22319785	1	743	0	1	323	233	119	53	13	2	0	0	0
ENSG00000259435	OR4N3P	pseudogene	chr15	22413568	22414386	1	743	0	1	323	233	115	52	17	3	0	0	0
ENSG00000269182	.	protein_coding	chr15	22456894	22460351	1	743	0	1	323	233	115	52	17	3	0	0	0
ENSG00000270356	.	IG_V_pseudogene	chr15	22482835	22483268	1	743	0	1	323	233	115	52	17	3	0	0	0
ENSG00000270505	.	IG_V_gene	chr15	22448381	22448819	1	743	0	1	323	233	115	52	17	3	0	0	0
ENSG00000271288	.	IG_V_pseudogene	chr15	22466057	22466493	1	743	0	1	323	233	115	52	17	3	0	0	0
ENSG00000271507	.	pseudogene	chr15	22490342	22490685	1	743	0	1	323	233	115	52	17	3	0	0	0
ENSG00000221641	MIR1268A	miRNA	chr15	22513228	22513280	1	742	0	1	322	233	115	52	17	3	0	0	0
ENSG00000226430	USP17L7	pseudogene	chr8	11989925	11991953	526	217	57	469	145	68	4	0	0	0	0	0	0
ENSG00000241622	RARRES2P1	pseudogene	chr3	75707684	75708165	0	743	0	0	171	218	322	30	0	0	0	0	0
ENSG00000259098	.	pseudogene	chr15	22546088	22546799	1	742	0	1	322	233	115	52	17	3	0	0	0
ENSG00000261277	OR4H6P	pseudogene	chr15	22344659	22345900	1	742	0	1	322	232	120	53	13	2	0	0	0
ENSG00000233750	CICP27	pseudogene	chr1	131024	134836	0	742	0	0	369	365	8	0	0	0	0	0	0
ENSG00000258652	OR4Q1P	pseudogene	chr15	22332814	22333350	1	741	0	1	321	233	119	53	13	2	0	0	0
ENSG00000221354	.	miRNA	chr15	20777369	20777452	3	738	0	3	457	238	32	4	4	3	0	0	0
ENSG00000230756	RHOQP3	pseudogene	chr2	130970442	130971063	0	741	0	0	154	576	10	0	0	0	0	0	0
ENSG00000271346	.	pseudogene	chrX	120010405	120010659	741	0	461	280	0	0	0	0	0	0	0	0	0
ENSG00000214614	.	lincRNA	chr16	32896514	32900195	20	719	1	19	511	182	16	7	1	1	1	0	0
ENSG00000249104	USP17L17	protein_coding	chr4	9245604	9247197	1	738	0	1	0	7	33	113	211	183	117	44	30
ENSG00000259842	.	pseudogene	chr16	33752442	33752887	101	638	29	72	430	162	23	14	9	0	0	0	0
ENSG00000262319	.	antisense	chr17	19044329	19047002	737	1	0	735	1	0	0	0	0	0	0	0	0
ENSG00000227408	AMYP1	pseudogene	chr1	104256344	104262493	27	710	0	27	444	234	28	4	0	0	0	0	0
ENSG00000259401	.	pseudogene	chr15	23499525	23501360	10	727	1	9	352	289	73	9	4	0	0	0	0
ENSG00000248669	.	pseudogene	chr4	4119651	4120011	736	0	391	345	0	0	0	0	0	0	0	0	0
ENSG00000254866	DEFB109P3	pseudogene	chr8	12008403	12008643	521	215	57	464	143	68	4	0	0	0	0	0	0
ENSG00000255052	FAM66D	antisense	chr8	11973290	12008698	521	214	57	464	142	68	4	0	0	0	0	0	0
ENSG00000258434	DUX4L11	pseudogene	chr10	135483661	135488584	0	734	0	0	1	0	16	87	193	163	128	66	80
ENSG00000072444	ASAH2C	protein_coding	chr10	48001602	48055018	732	0	55	677	0	0	0	0	0	0	0	0	0
ENSG00000226020	CDK2AP2P3	pseudogene	chr9	68370603	68370975	0	732	0	0	26	159	441	106	0	0	0	0	0
ENSG00000249828	.	pseudogene	chr4	49205187	49205743	0	732	0	0	2	25	12	68	130	225	135	70	65
ENSG00000237635	.	pseudogene	chr10	135477930	135478609	0	731	0	0	0	0	14	86	193	171	117	62	88
ENSG00000268663	WBP1LP6	pseudogene	chr1	610221	610645	727	4	6	715	4	0	0	0	0	0	0	0	0
ENSG00000257493	.	pseudogene	chr14	20132256	20151836	3	727	0	3	144	303	205	56	12	6	0	0	0
ENSG00000214617	SLC6A10P	pseudogene	chr16	32888789	32896822	20	709	1	19	499	184	16	7	1	1	1	0	0
ENSG00000271662	.	pseudogene	chr3	195377016	195378343	80	649	0	80	364	259	21	4	1	0	0	0	0
ENSG00000221723	.	miRNA	chr15	30696551	30696634	728	0	0	727	0	0	0	0	0	0	0	0	0
ENSG00000239684	PTGER4P3	pseudogene	chr9	68371625	68371877	0	728	0	0	27	157	438	106	0	0	0	0	0
ENSG00000258799	.	pseudogene	chr15	21106769	21106938	4	723	0	4	203	336	138	34	8	4	0	0	0
ENSG00000259769	.	pseudogene	chr15	20251548	20253247	19	708	3	16	295	301	81	24	6	0	1	0	0
ENSG00000175676	GOLGA8EP	pseudogene	chr15	23435095	23448420	3	723	0	3	421	280	19	2	1	0	0	0	0
ENSG00000251618	.	pseudogene	chrY	24041540	24043706	577	149	575	2	94	52	3	0	0	0	0	0	0
ENSG00000224688	.	pseudogene	chr22	21495912	21496660	1	724	0	1	593	129	2	0	0	0	0	0	0
ENSG00000229489	ATP5A1P5	pseudogene	chr9	43399986	43401315	169	556	98	71	377	177	2	0	0	0	0	0	0
ENSG00000259302	.	pseudogene	chr15	85048693	85048726	725	0	292	432	0	0	0	0	0	0	0	0	0
ENSG00000223512	.	pseudogene	chr9	43403147	43403646	181	542	98	83	363	177	2	0	0	0	0	0	0
ENSG00000229579	USP17L26	protein_coding	chr4	9336383	9337976	4	719	1	3	1	32	206	272	141	56	7	3	1
ENSG00000241104	CEACAMP10	pseudogene	chr19	43715942	43752798	722	0	166	556	0	0	0	0	0	0	0	0	0
ENSG00000250710	OR7E99P	pseudogene	chr4	4158248	4159170	722	0	377	345	0	0	0	0	0	0	0	0	0
ENSG00000183668	PSG9	protein_coding	chr19	43715942	43773682	721	0	166	555	0	0	0	0	0	0	0	0	0
ENSG00000243137	PSG4	protein_coding	chr19	43696853	43711451	721	0	166	555	0	0	0	0	0	0	0	0	0
ENSG00000212216	.	snRNA	chr22	16276397	16276504	0	720	0	0	193	436	84	6	1	0	0	0	0
ENSG00000236666	.	antisense	chr22	16274559	16278602	0	720	0	0	193	436	84	6	1	0	0	0	0
ENSG00000228243	.	pseudogene	chr9	45949231	45949823	709	9	12	697	7	2	0	0	0	0	0	0	0
ENSG00000238392	.	miRNA	chr7	102147649	102147734	39	679	0	39	361	251	56	9	2	0	0	0	0
ENSG00000259295	CSPG4P12	pseudogene	chr15	85734668	85757136	717	0	0	717	0	0	0	0	0	0	0	0	0
ENSG00000197805	.	pseudogene	chr9	43313698	43314502	195	519	116	79	301	202	16	0	0	0	0	0	0
ENSG00000226474	.	pseudogene	chr22	16362384	16362561	30	684	0	30	241	366	73	4	0	0	0	0	0
ENSG00000236966	.	pseudogene	chr9	42276764	42277236	28	684	0	28	583	100	1	0	0	0	0	0	0
ENSG00000147381	MAGEA4	protein_coding	chrX	151080980	151093642	710	0	0	710	0	0	0	0	0	0	0	0	0
ENSG00000244395	RBMY1D	protein_coding	chrY	24026222	24040673	577	133	575	2	79	51	3	0	0	0	0	0	0
ENSG00000169811	RBMY1HP	pseudogene	chrY	23655404	23663854	577	132	575	2	80	47	5	0	0	0	0	0	0
ENSG00000188120	DAZ1	protein_coding	chrY	25275501	25345241	704	4	575	129	4	0	0	0	0	0	0	0	0
ENSG00000225433	MTND1P12	pseudogene	chr9	42779842	42779998	707	0	0	702	0	0	0	0	0	0	0	0	0
ENSG00000229789	.	pseudogene	chr9	68726628	68745997	0	707	0	0	255	429	23	0	0	0	0	0	0
ENSG00000242389	RBMY1E	protein_coding	chrY	24026222	24064214	577	129	575	2	78	48	3	0	0	0	0	0	0
ENSG00000185097	OR4F16	protein_coding	chr1	621058	622053	698	7	6	686	7	0	0	0	0	0	0	0	0
ENSG00000227019	OR7E101P	pseudogene	chr13	47034743	47035256	705	0	181	524	0	0	0	0	0	0	0	0	0
ENSG00000205944	DAZ2	protein_coding	chrY	25365593	25437503	704	0	575	129	0	0	0	0	0	0	0	0	0
ENSG00000254785	.	pseudogene	chr11	89628966	89633617	40	664	0	40	514	150	0	0	0	0	0	0	0
ENSG00000262090	.	pseudogene	chr16	33298409	33298560	41	663	0	41	194	284	170	10	2	2	1	0	0
ENSG00000215371	DEFB108P2	pseudogene	chr8	7230635	7235022	678	25	247	431	23	2	0	0	0	0	0	0	0
ENSG00000234381	MED15P7	pseudogene	chr22	16333632	16342783	10	693	0	10	244	362	85	2	0	0	0	0	0
ENSG00000234449	.	lincRNA	chrX	3771050	3800358	699	4	1	698	2	2	0	0	0	0	0	0	0
ENSG00000244693	CTAGE8	protein_coding	chr7	143963793	143966381	0	703	0	0	320	309	65	9	0	0	0	0	0
ENSG00000268531	DKFZP547L112	protein_coding	chr15	22011369	22012050	13	690	0	13	191	279	125	66	15	7	5	1	1
ENSG00000269225	.	pseudogene	chr9	43007104	43008297	1	701	0	1	359	300	40	2	0	0	0	0	0
ENSG00000233786	CDC27P1	pseudogene	chr2	133019900	133020615	0	701	0	0	0	0	2	0	0	0	0	0	699
ENSG00000248583	.	pseudogene	chr4	49488942	49491571	0	701	0	0	0	79	276	48	16	40	49	39	154
ENSG00000258767	.	pseudogene	chr15	22025292	22025752	21	680	0	21	180	284	134	57	15	5	3	1	1
ENSG00000205663	.	lincRNA	chrX	3809478	3838787	670	30	0	670	15	13	2	0	0	0	0	0	0
ENSG00000242875	RBMY1B	protein_coding	chrY	23673223	23687672	577	123	575	2	73	47	3	0	0	0	0	0	0
ENSG00000259982	CDC37P1	pseudogene	chr16	28711614	28712861	700	0	5	693	0	0	0	0	0	0	0	0	0
ENSG00000234414	RBMY1A1	protein_coding	chrY	23673257	23711212	577	122	575	2	73	46	3	0	0	0	0	0	0
ENSG00000237132	VN2R6P	pseudogene	chr9	47249605	47264801	20	679	5	15	486	180	13	0	0	0	0	0	0
ENSG00000259089	GRAMD4P5	pseudogene	chr15	21018627	21020287	58	641	0	57	155	263	162	47	12	2	0	0	0
ENSG00000224567	.	pseudogene	chr9	42779313	42779707	698	0	0	693	0	0	0	0	0	0	0	0	0
ENSG00000237847	FAM231A	protein_coding	chr1	16999497	17000007	0	698	0	0	232	331	88	28	16	3	0	0	0
ENSG00000213543	RARRES2P2	pseudogene	chr10	135450911	135451396	8	689	0	8	279	345	40	15	9	0	1	0	0
ENSG00000235659	.	lincRNA	chr9	45001906	45003117	696	1	0	692	0	1	0	0	0	0	0	0	0
ENSG00000267043	.	pseudogene	chr17	34746594	34747203	13	684	2	11	306	309	64	5	0	0	0	0	0
ENSG00000180987	.	pseudogene	chr15	32890498	32891012	696	0	43	647	0	0	0	0	0	0	0	0	0
ENSG00000225894	PPP1R26P2	pseudogene	chr22	20499889	20503484	639	57	560	79	49	8	0	0	0	0	0	0	0
ENSG00000223779	.	lincRNA	chr1	149239530	149265510	64	631	1	63	61	565	5	0	0	0	0	0	0
ENSG00000223535	FAM90A17P	pseudogene	chr8	7603555	7614766	694	0	8	684	0	0	0	0	0	0	0	0	0
ENSG00000242393	.	pseudogene	chrY	23670184	23672356	577	117	575	2	69	45	3	0	0	0	0	0	0
ENSG00000170667	RASA4B	protein_coding	chr7	102122891	102158228	32	661	0	32	345	250	55	9	2	0	0	0	0
ENSG00000229178	.	lincRNA	chr3	195382435	195384798	80	613	0	80	330	257	21	4	1	0	0	0	0
ENSG00000258420	.	pseudogene	chr15	20980792	20981327	24	669	0	23	323	238	84	19	4	1	0	0	0
ENSG00000259443	.	lincRNA	chr15	20978412	20980200	24	669	0	23	323	238	84	19	4	1	0	0	0
ENSG00000267086	YWHAEP6	pseudogene	chr17	34569146	34569252	108	585	3	105	125	295	133	27	4	0	1	0	0
ENSG00000226991	.	pseudogene	chr2	111116366	111116703	0	692	0	0	678	6	0	0	0	0	0	0	0
ENSG00000227444	.	pseudogene	chrY	24065081	24067253	577	115	575	2	67	46	2	0	0	0	0	0	0
ENSG00000230643	.	pseudogene	chr22	16389484	16389602	13	679	0	13	238	358	79	2	2	0	0	0	0
ENSG00000252020	SCARNA17	snoRNA	chr22	21744084	21744227	692	0	0	692	0	0	0	0	0	0	0	0	0
ENSG00000213686	DUSP8P1	pseudogene	chr10	48963180	48964127	690	1	4	686	1	0	0	0	0	0	0	0	0
ENSG00000228695	CES1P1	pseudogene	chr16	55794459	55828070	691	0	174	517	0	0	0	0	0	0	0	0	0
ENSG00000229907	DEFB108P1	pseudogene	chr8	7791933	7796292	499	192	45	454	155	32	5	0	0	0	0	0	0
ENSG00000253166	.	pseudogene	chr8	152659	152897	689	2	14	674	2	0	0	0	0	0	0	0	0
ENSG00000258997	NF1P2	pseudogene	chr15	22133180	22152165	6	685	1	5	190	310	137	38	7	2	1	0	0
ENSG00000200057	RN7SKP63	misc_RNA	chr22	21743479	21743780	690	0	0	690	0	0	0	0	0	0	0	0	0
ENSG00000198848	CES1	protein_coding	chr16	55836762	55867249	0	689	0	0	515	174	0	0	0	0	0	0	0
ENSG00000233414	CNN2P5	pseudogene	chr9	66345260	66346161	681	8	0	681	8	0	0	0	0	0	0	0	0
ENSG00000235566	.	lincRNA	chr1	143527554	143533272	0	689	0	0	0	5	78	185	274	123	23	1	0
ENSG00000252314	SCARNA18	snoRNA	chr22	21743916	21743999	689	0	0	689	0	0	0	0	0	0	0	0	0
ENSG00000225819	.	antisense	chr2	131273569	131284264	688	0	0	688	0	0	0	0	0	0	0	0	0
ENSG00000206195	.	processed_transcript	chr22	16147978	16193004	0	687	0	0	234	375	72	5	1	0	0	0	0
ENSG00000267053	.	lincRNA	chr19	36795481	36803570	1	686	0	1	6	18	64	75	99	114	100	81	129
ENSG00000234375	VN2R4P	pseudogene	chr9	40063115	40085739	685	0	7	678	0	0	0	0	0	0	0	0	0
ENSG00000253620	.	pseudogene	chr8	14090	14320	653	32	229	424	31	1	0	0	0	0	0	0	0
ENSG00000255464	.	pseudogene	chr8	150384	150562	684	1	13	670	1	0	0	0	0	0	0	0	0
ENSG00000105808	RASA4	protein_coding	chr7	102220092	102257204	33	650	0	33	247	299	82	20	2	0	0	0	0
ENSG00000224599	BMS1P12	pseudogene	chr9	70083600	70087216	683	0	227	454	0	0	0	0	0	0	0	0	0
ENSG00000226429	.	pseudogene	chr9	46706670	46706979	31	652	0	31	637	15	0	0	0	0	0	0	0
ENSG00000259538	UBE2Q2P11	pseudogene	chr15	84967470	84976535	680	1	118	562	1	0	0	0	0	0	0	0	0
ENSG00000227569	.	pseudogene	chr9	45656240	45656586	631	49	95	535	18	29	2	0	0	0	0	0	0
ENSG00000230267	HERC2P4	pseudogene	chr16	32114565	32199434	4	676	0	3	436	186	36	8	8	1	0	1	0
ENSG00000236698	EIF1AXP1	pseudogene	chr1	17012115	17012550	3	677	0	3	8	148	388	115	16	2	0	0	0
ENSG00000237736	.	lincRNA	chrX	152435329	152439737	679	1	0	679	1	0	0	0	0	0	0	0	0
ENSG00000258848	GRAMD4P6	pseudogene	chr15	22026730	22026974	20	660	0	20	158	283	140	55	14	5	3	1	1
ENSG00000226880	.	pseudogene	chr10	135505634	135505917	73	604	2	71	23	13	38	151	166	111	67	19	16
ENSG00000242443	RN7SL759P	misc_RNA	chr15	20776217	20776496	3	674	0	3	404	226	32	5	4	3	0	0	0
ENSG00000218410	.	pseudogene	chrY	3719264	3720910	394	282	392	2	0	238	44	0	0	0	0	0	0
ENSG00000254276	.	pseudogene	chr5	70529153	70530335	40	636	0	40	81	202	208	110	32	3	0	0	0
ENSG00000232771	PPP1R26P5	pseudogene	chr22	21695883	21699547	675	0	0	671	0	0	0	0	0	0	0	0	0
ENSG00000236029	.	protein_coding	chr9	47295854	47314322	672	3	664	8	2	1	0	0	0	0	0	0	0
ENSG00000198129	DEFB107B	protein_coding	chr8	7353367	7366833	673	1	1	671	1	0	0	0	0	0	0	0	0
ENSG00000222225	.	snRNA	chr11	152998	153102	674	0	0	670	0	0	0	0	0	0	0	0	0
ENSG00000239107	.	miRNA	chr21	9937935	9938018	0	674	0	0	0	0	0	2	69	264	51	39	249
ENSG00000239179	.	miRNA	chr21	9937695	9937777	0	674	0	0	0	0	0	2	69	264	51	39	249
ENSG00000257838	.	pseudogene	chr16	22557018	22588186	4	670	0	4	540	130	0	0	0	0	0	0	0
ENSG00000187060	.	pseudogene	chr9	45562978	45563576	665	8	7	653	4	3	1	0	0	0	0	0	0
ENSG00000204919	PRR20A	protein_coding	chr13	57715051	57718073	34	639	0	30	170	282	103	41	30	9	0	3	1
ENSG00000226516	FAM138B	lincRNA	chr2	114334958	114336429	0	671	0	0	157	506	8	0	0	0	0	0	0
ENSG00000183706	OR4N4	protein_coding	chr15	22382381	22383507	67	603	3	64	203	213	115	52	17	3	0	0	0
ENSG00000206737	.	snRNA	chr1	149224057	149224221	11	659	0	10	44	130	443	42	0	0	0	0	0
ENSG00000183675	PTPN20B	protein_coding	chr10	48736873	48827966	668	0	1	667	0	0	0	0	0	0	0	0	0
ENSG00000228257	.	pseudogene	chrY	23693724	23695897	577	91	575	2	49	38	4	0	0	0	0	0	0
ENSG00000267488	.	antisense	chr17	34510614	34523870	574	94	15	559	57	31	5	1	0	0	0	0	0
ENSG00000270961	.	IG_D_gene	chr15	20209092	20209115	1	667	0	1	399	218	37	10	3	0	0	0	0
ENSG00000050327	ARHGEF5	protein_coding	chr7	144052380	144077725	2	665	0	2	351	271	36	7	0	0	0	0	0
ENSG00000221319	.	miRNA	chr20	29637161	29637300	0	665	0	0	52	409	172	30	1	1	0	0	0
ENSG00000168757	TSPY2	protein_coding	chrY	6114263	6117060	577	87	575	2	0	4	54	23	3	2	1	0	0
ENSG00000250894	.	pseudogene	chr1	13012965	13015755	662	2	22	635	2	0	0	0	0	0	0	0	0
ENSG00000233435	AGGF1P2	pseudogene	chr10	135455589	135456398	0	663	0	0	240	270	99	28	19	3	4	0	0
ENSG00000228960	OR2A9P	pseudogene	chr7	143991572	143998027	6	656	0	6	335	276	39	6	0	0	0	0	0
ENSG00000230423	.	lincRNA	chr6	171044838	171045633	605	57	69	536	40	17	0	0	0	0	0	0	0
ENSG00000238458	snoU13	snoRNA	chr6	18402181	18402283	661	0	659	2	0	0	0	0	0	0	0	0	0
ENSG00000211953	.	IG_V_gene	chr14	106791004	106791536	382	277	79	303	109	132	32	4	0	0	0	0	0
ENSG00000250844	USP17L18	protein_coding	chr4	9250355	9251948	0	659	0	0	0	0	22	75	163	169	127	53	50
ENSG00000185203	WASIR1	antisense	chrX	155244287	155246502	656	0	4	652	0	0	0	0	0	0	0	0	0
ENSG00000189064	GAGE2A	protein_coding	chrX	49354131	49361430	7	648	0	7	36	427	151	24	6	2	2	0	0
ENSG00000205496	OR51A2	protein_coding	chr11	4976001	4976943	655	0	178	477	0	0	0	0	0	0	0	0	0
ENSG00000223983	.	pseudogene	chr9	67864635	67864981	0	655	0	0	222	390	38	5	0	0	0	0	0
ENSG00000252878	SNORA70	snoRNA	chr9	67864532	67864627	0	655	0	0	222	390	38	5	0	0	0	0	0
ENSG00000224205	.	pseudogene	chr22	24329510	24333615	654	0	16	638	0	0	0	0	0	0	0	0	0
ENSG00000255055	MTND1P35	pseudogene	chr11	89641707	89642215	40	614	4	36	601	13	0	0	0	0	0	0	0
ENSG00000204918	PRR20B	protein_coding	chr13	57721621	57724643	26	627	0	22	152	284	106	42	30	9	0	3	1
ENSG00000227781	GLUD1P2	pseudogene	chr10	48952490	48980269	650	1	4	646	1	0	0	0	0	0	0	0	0
ENSG00000258684	BMS1P16	pseudogene	chr15	21365633	21372686	32	619	26	6	352	216	39	11	1	0	0	0	0
ENSG00000099984	GSTT2	protein_coding	chr22	24322338	24326106	649	0	11	638	0	0	0	0	0	0	0	0	0
ENSG00000227005	.	lincRNA	chr22	20644407	20645991	47	600	4	42	259	303	37	1	0	0	0	0	0
ENSG00000201959	Y_RNA	misc_RNA	chr7	76670963	76671065	635	11	0	634	10	1	0	0	0	0	0	0	0
ENSG00000205452	.	processed_transcript	chr16	33775378	33778813	90	556	15	75	387	128	18	14	9	0	0	0	0
ENSG00000272882	OR2BH1P	pseudogene	chr11	29008181	29009045	646	0	135	511	0	0	0	0	0	0	0	0	0
ENSG00000222406	RNA5SP314	rRNA	chr10	48931788	48931904	643	2	5	638	2	0	0	0	0	0	0	0	0
ENSG00000258585	.	pseudogene	chr15	22117082	22118114	4	641	0	4	154	305	132	40	7	2	1	0	0
ENSG00000259016	.	pseudogene	chr14	20376254	20376808	46	599	3	43	355	185	44	6	5	4	0	0	0
ENSG00000231475	.	IG_V_gene	chr14	106805208	106805716	512	132	86	426	51	44	23	13	0	1	0	0	0
ENSG00000233448	PMS2P9	pseudogene	chr7	76669260	76673093	633	11	0	632	10	1	0	0	0	0	0	0	0
ENSG00000271530	.	pseudogene	chr6	95123	95454	637	7	45	591	7	0	0	0	0	0	0	0	0
ENSG00000185040	.	pseudogene	chr7	76163010	76170884	641	2	228	413	2	0	0	0	0	0	0	0	0
ENSG00000225151	GOLGA2P7	pseudogene	chr15	84867599	84898888	6	637	0	6	486	151	0	0	0	0	0	0	0
ENSG00000215837	SDHAP2	pseudogene	chr3	195384966	195412775	12	630	0	12	304	248	67	9	1	1	0	0	0
ENSG00000249329	.	pseudogene	chr5	17597340	17597937	0	642	0	0	0	0	1	2	16	28	42	71	482
ENSG00000255184	.	pseudogene	chr11	89750778	89757679	2	640	0	2	632	8	0	0	0	0	0	0	0
ENSG00000227151	PRR20D	protein_coding	chr13	57734765	57737787	27	614	0	23	158	273	107	37	27	9	0	2	1
ENSG00000140839	CLEC18B	protein_coding	chr16	74442528	74455368	0	640	0	0	448	154	29	6	2	1	0	0	0
ENSG00000217929	CICP18	pseudogene	chr6	142271	145083	639	1	0	637	0	1	0	0	0	0	0	0	0
ENSG00000234276	.	pseudogene	chr9	47001333	47001835	640	0	236	403	0	0	0	0	0	0	0	0	0
ENSG00000177257	DEFB4B	protein_coding	chr8	7272381	7274385	42	596	0	42	455	134	7	0	0	0	0	0	0
ENSG00000249337	SNX18P25	pseudogene	chr4	49590788	49591546	64	574	0	64	54	321	66	24	30	43	26	7	3
ENSG00000257224	.	pseudogene	chr14	19478757	19478940	11	627	0	11	256	308	52	7	4	0	0	0	0
ENSG00000257644	.	pseudogene	chr14	19407864	19427443	0	638	0	0	271	320	39	5	3	0	0	0	0
ENSG00000214844	.	protein_coding	chr17	19041447	19041895	635	2	0	633	2	0	0	0	0	0	0	0	0
ENSG00000229292	RFPL4AL1	protein_coding	chr19	56280506	56284545	17	620	0	17	330	233	46	6	4	0	1	0	0
ENSG00000250867	.	pseudogene	chr5	69528818	69530000	633	4	0	628	2	2	0	0	0	0	0	0	0
ENSG00000259383	.	lincRNA	chr15	20964639	20980123	23	614	0	21	266	237	87	19	4	1	0	0	0
ENSG00000260986	.	lincRNA	chr15	21333026	21335424	16	621	3	13	296	247	60	17	1	0	0	0	0
ENSG00000197627	UBE2Q2P12	pseudogene	chr15	85034710	85043830	636	0	371	265	0	0	0	0	0	0	0	0	0
ENSG00000213727	.	pseudogene	chr22	16404697	16405874	40	596	0	40	300	269	26	1	0	0	0	0	0
ENSG00000230795	.	pseudogene	chr6	29894235	29897009	636	0	129	507	0	0	0	0	0	0	0	0	0
ENSG00000231130	.	pseudogene	chr6	29864430	29865563	625	11	129	496	11	0	0	0	0	0	0	0	0
ENSG00000264902	.	miRNA	chr15	22156765	22156847	203	433	5	191	161	177	63	26	3	2	1	0	0
ENSG00000269614	.	lincRNA	chr1	149587501	149587988	629	7	19	610	7	0	0	0	0	0	0	0	0
ENSG00000258397	.	pseudogene	chr15	20278951	20279587	4	631	0	4	132	323	118	45	11	1	1	0	0
ENSG00000270864	.	IG_V_pseudogene	chr16	32926394	32926857	122	513	1	121	420	69	14	7	1	1	1	0	0
ENSG00000258541	OR4K4P	pseudogene	chr14	20374075	20374759	1	633	0	1	386	188	44	6	5	4	0	0	0
ENSG00000261834	.	IG_V_pseudogene	chr16	32914762	32915215	131	503	1	130	409	70	14	7	1	1	1	0	0
ENSG00000099977	DDT	protein_coding	chr22	24313553	24322660	633	0	6	627	0	0	0	0	0	0	0	0	0
ENSG00000155249	OR4K1	protein_coding	chr14	20403766	20404842	0	633	0	0	388	186	44	6	5	4	0	0	0
ENSG00000165762	OR4K2	protein_coding	chr14	20344390	20345468	0	633	0	0	386	188	44	6	5	4	0	0	0
ENSG00000176281	OR4K5	protein_coding	chr14	20388740	20389818	0	633	0	0	388	186	44	6	5	4	0	0	0
ENSG00000176290	OR4K3	pseudogene	chr14	20336400	20337302	0	633	0	0	386	188	44	6	5	4	0	0	0
ENSG00000176294	OR4N2	protein_coding	chr14	20187173	20296531	0	633	0	0	386	188	44	6	5	4	0	0	0
ENSG00000176299	OR4M1	protein_coding	chr14	20248400	20249516	0	633	0	0	386	188	44	6	5	4	0	0	0
ENSG00000176312	OR4H12P	pseudogene	chr14	20228026	20228947	0	633	0	0	386	188	44	6	5	4	0	0	0
ENSG00000182652	OR4Q3	protein_coding	chr14	20215586	20216528	1	632	0	1	385	187	45	6	5	4	0	0	0
ENSG00000228304	OR4K6P	pseudogene	chr14	20315525	20316422	0	633	0	0	386	188	44	6	5	4	0	0	0
ENSG00000238492	snoU13	snoRNA	chr14	20232065	20232166	0	633	0	0	386	188	44	6	5	4	0	0	0
ENSG00000250470	.	pseudogene	chr22	24319094	24319776	633	0	6	627	0	0	0	0	0	0	0	0	0
ENSG00000258438	OR11K2P	pseudogene	chr14	20201513	20230044	0	633	0	0	386	187	45	6	5	4	0	0	0
ENSG00000258564	OR4N1P	pseudogene	chr14	20264503	20265419	0	633	0	0	386	188	44	6	5	4	0	0	0
ENSG00000156750	AQP7P3	pseudogene	chr9	42858071	42876505	621	11	0	621	7	4	0	0	0	0	0	0	0
ENSG00000250992	.	antisense	chr5	175467746	175469881	3	628	0	3	589	39	0	0	0	0	0	0	0
ENSG00000235146	.	lincRNA	chr1	523008	530148	409	221	348	61	191	29	1	0	0	0	0	0	0
ENSG00000252605	SCARNA18	snoRNA	chr22	21899413	21899496	630	0	0	630	0	0	0	0	0	0	0	0	0
ENSG00000189152	GRAPL	protein_coding	chr17	19030781	19062489	628	1	0	626	1	0	0	0	0	0	0	0	0
ENSG00000227262	HCG4B	pseudogene	chr6	29893759	29894750	629	0	129	500	0	0	0	0	0	0	0	0	0
ENSG00000243382	ATP5A1P10	pseudogene	chr9	66058842	66060121	626	3	0	626	3	0	0	0	0	0	0	0	0
ENSG00000212456	.	snRNA	chr1	147994145	147994313	587	41	11	576	5	6	15	15	0	0	0	0	0
ENSG00000233677	DDX39BP1	pseudogene	chr6	29874319	29874686	627	1	129	498	1	0	0	0	0	0	0	0	0
ENSG00000239471	RN7SL584P	misc_RNA	chr15	20300987	20301282	6	622	0	6	80	312	146	62	16	4	2	0	0
ENSG00000239945	.	lincRNA	chr1	89550	91105	143	485	0	143	300	182	3	0	0	0	0	0	0
ENSG00000235963	MCCD1P1	pseudogene	chr6	29875559	29876422	627	0	129	498	0	0	0	0	0	0	0	0	0
ENSG00000228039	.	pseudogene	chr22	24305941	24306644	626	0	82	544	0	0	0	0	0	0	0	0	0
ENSG00000230455	BMS1P14	pseudogene	chr9	42808659	42812274	625	1	0	620	1	0	0	0	0	0	0	0	0
ENSG00000230650	.	pseudogene	chr2	111118184	111121314	0	626	0	0	618	0	0	0	0	0	0	0	0
ENSG00000233614	DDX11L10	pseudogene	chr16	61552	64093	573	53	559	14	53	0	0	0	0	0	0	0	0
ENSG00000233917	POTEB	protein_coding	chr15	22051852	22083227	2	624	0	2	166	275	132	35	12	1	2	1	0
ENSG00000168930	TRIM49	protein_coding	chr11	89530822	89541743	10	615	0	10	540	75	0	0	0	0	0	0	0
ENSG00000230521	HCG4P7	pseudogene	chr6	29855070	29856045	624	1	129	495	1	0	0	0	0	0	0	0	0
ENSG00000234503	.	lincRNA	chr22	21532180	21534164	14	611	0	13	480	130	1	0	0	0	0	0	0
ENSG00000239839	DEFA3	protein_coding	chr8	6873390	6875823	5	620	1	3	163	290	133	32	2	0	0	0	0
ENSG00000225255	.	lincRNA	chr22	16199665	16231333	0	624	0	0	252	326	44	2	0	0	0	0	0
ENSG00000254214	.	IG_V_pseudogene	chr14	106785675	106785916	465	159	107	358	34	93	28	4	0	0	0	0	0
ENSG00000206341	.	pseudogene	chr6	29855349	29858259	622	1	129	493	1	0	0	0	0	0	0	0	0
ENSG00000241052	.	pseudogene	chr14	35613226	35613686	623	0	135	488	0	0	0	0	0	0	0	0	0
ENSG00000205662	.	lincRNA	chrX	3847909	3855896	621	1	0	621	0	1	0	0	0	0	0	0	0
ENSG00000205936	PPP1R12BP2	pseudogene	chrY	25525630	25538844	614	8	575	39	7	1	0	0	0	0	0	0	0
ENSG00000231709	.	lincRNA	chr1	521368	523833	588	34	527	61	31	2	1	0	0	0	0	0	0
ENSG00000206047	DEFA1	protein_coding	chr8	6835170	6837602	58	563	1	57	166	274	88	31	4	0	0	0	0
ENSG00000223449	.	pseudogene	chr9	66061967	66062463	618	3	0	618	3	0	0	0	0	0	0	0	0
ENSG00000253149	.	IG_V_pseudogene	chr14	106810596	106810633	542	79	86	456	19	44	15	1	0	0	0	0	0
ENSG00000133433	GSTT2B	protein_coding	chr22	24299600	24303373	611	9	83	528	9	0	0	0	0	0	0	0	0
ENSG00000256515	CCL3L3	protein_coding	chr17	34522267	34524157	451	169	15	436	125	38	6	0	0	0	0	0	0
ENSG00000257990	NF1P4	pseudogene	chr14	19485969	19495426	100	520	0	100	145	271	85	13	6	0	0	0	0
ENSG00000180229	HERC2P3	pseudogene	chr15	20587868	20711433	15	604	0	15	60	115	190	131	59	33	11	3	2
ENSG00000247228	.	antisense	chr16	70190242	70207351	2	617	0	2	451	125	30	9	2	0	0	0	0
ENSG00000186466	AQP7P1	pseudogene	chr9	67272037	67289492	20	598	0	20	162	339	85	8	4	0	0	0	0
ENSG00000234278	PRR20E	protein_coding	chr13	57741330	57744352	28	590	0	24	135	274	105	37	27	9	0	2	1
ENSG00000251925	SNORA70	snoRNA	chrY	25569245	25569383	610	8	575	35	7	1	0	0	0	0	0	0	0
ENSG00000168903	BTNL3	protein_coding	chr5	180415844	180433727	612	5	141	471	5	0	0	0	0	0	0	0	0
ENSG00000231228	.	pseudogene	chr5	180409242	180409611	612	5	141	471	5	0	0	0	0	0	0	0	0
ENSG00000248761	.	pseudogene	chr5	180394847	180395567	612	5	141	471	5	0	0	0	0	0	0	0	0
ENSG00000249287	.	pseudogene	chr5	180394188	180397762	612	5	141	471	5	0	0	0	0	0	0	0	0
ENSG00000225189	REREP1Y	pseudogene	chrY	25608611	25618427	607	8	575	32	8	0	0	0	0	0	0	0	0
ENSG00000267181	.	pseudogene	chr17	34488981	34490296	0	612	0	0	434	146	26	3	2	1	0	0	0
ENSG00000090857	PDPR	protein_coding	chr16	70147528	70195203	2	609	0	2	446	124	28	9	2	0	0	0	0
ENSG00000213147	RPL23AP60	pseudogene	chr10	135515570	135516024	23	588	0	23	74	90	56	141	133	64	21	6	3
ENSG00000232205	CDY18P	pseudogene	chrY	26250253	26252165	598	13	575	23	13	0	0	0	0	0	0	0	0
ENSG00000255285	.	pseudogene	chr11	89522579	89522901	6	605	0	6	557	48	0	0	0	0	0	0	0
ENSG00000229250	USP9YP31	pseudogene	chrY	26227850	26236493	597	13	575	22	13	0	0	0	0	0	0	0	0
ENSG00000237467	USP9YP35	pseudogene	chrY	26223945	26225959	597	13	575	22	13	0	0	0	0	0	0	0	0
ENSG00000257749	.	pseudogene	chr14	19832616	19857070	2	608	0	2	120	283	166	31	6	1	1	0	0
ENSG00000172342	CSPG4P3Y	pseudogene	chrY	26332655	26338017	596	13	575	21	13	0	0	0	0	0	0	0	0
ENSG00000172352	CDY1B	protein_coding	chrY	26191375	26194166	596	13	575	21	13	0	0	0	0	0	0	0	0
ENSG00000223698	GOLGA6L11P	pseudogene	chrY	26314333	26320641	596	13	575	21	13	0	0	0	0	0	0	0	0
ENSG00000224571	USP9YP13	pseudogene	chrY	26066051	26067657	592	17	575	17	17	0	0	0	0	0	0	0	0
ENSG00000230977	.	pseudogene	chrY	26328623	26329218	596	13	575	21	13	0	0	0	0	0	0	0	0
ENSG00000231375	CDY17P	pseudogene	chrY	26196024	26197634	596	13	575	21	13	0	0	0	0	0	0	0	0
ENSG00000235981	.	pseudogene	chrY	26288504	26303990	596	13	575	21	13	0	0	0	0	0	0	0	0
ENSG00000242854	DNM1P24	pseudogene	chrY	26325462	26329652	596	13	575	21	13	0	0	0	0	0	0	0	0
ENSG00000244231	CSPG4P2Y	processed_transcript	chrY	26329580	26333378	596	13	575	21	13	0	0	0	0	0	0	0	0
ENSG00000271632	.	pseudogene	chr14	19787426	19787943	77	532	2	74	66	244	178	34	5	4	1	0	0
ENSG00000181984	GOLGA8CP	pseudogene	chr15	20767699	20781019	5	603	0	5	351	209	32	4	4	3	0	0	0
ENSG00000204164	BMS1P5	pseudogene	chr10	48901101	48950972	605	2	4	601	2	0	0	0	0	0	0	0	0
ENSG00000225491	UBE2Q2P4Y	pseudogene	chrY	26378972	26385131	596	11	575	21	11	0	0	0	0	0	0	0	0
ENSG00000229665	PRR20C	protein_coding	chr13	57728194	57731216	26	581	0	22	124	269	103	42	30	9	0	3	1
ENSG00000172332	.	pseudogene	chrY	26355713	26361728	595	11	575	20	11	0	0	0	0	0	0	0	0
ENSG00000226369	USP9YP11	pseudogene	chrY	26081099	26086248	592	14	575	17	14	0	0	0	0	0	0	0	0
ENSG00000227871	USP9YP12	pseudogene	chrY	26092073	26098440	592	14	575	17	14	0	0	0	0	0	0	0	0
ENSG00000228465	TRAPPC2P10	pseudogene	chrY	26113710	26116841	593	13	575	18	13	0	0	0	0	0	0	0	0
ENSG00000229344	.	pseudogene	chr1	568136	568818	552	54	22	510	54	0	0	0	0	0	0	0	0
ENSG00000231026	XKRYP4	pseudogene	chrY	26063387	26063870	592	14	575	17	14	0	0	0	0	0	0	0	0
ENSG00000231423	RAB9AP5	pseudogene	chrY	26102715	26106365	592	14	575	17	14	0	0	0	0	0	0	0	0
ENSG00000231540	TCEB1P9	pseudogene	chrY	25954967	25955206	591	15	575	16	14	1	0	0	0	0	0	0	0
ENSG00000232585	OFD1P12Y	pseudogene	chrY	26118926	26141228	593	13	575	18	13	0	0	0	0	0	0	0	0
ENSG00000234081	TCEB1P10	pseudogene	chrY	26153057	26153384	593	13	575	18	13	0	0	0	0	0	0	0	0
ENSG00000239533	GOLGA2P2Y	processed_transcript	chrY	26356113	26360978	595	11	575	20	11	0	0	0	0	0	0	0	0
ENSG00000242425	RN7SL818P	misc_RNA	chrY	26357106	26357382	595	11	575	20	11	0	0	0	0	0	0	0	0
ENSG00000248477	.	pseudogene	chr5	68902925	68919876	605	1	0	604	0	1	0	0	0	0	0	0	0
ENSG00000251917	.	snRNA	chrY	26092764	26092918	592	14	575	17	14	0	0	0	0	0	0	0	0
ENSG00000223362	CDY15P	pseudogene	chrY	26001668	26003238	591	14	575	16	14	0	0	0	0	0	0	0	0
ENSG00000224210	TRIM60P5Y	pseudogene	chrY	26640855	26641730	589	16	575	14	11	5	0	0	0	0	0	0	0
ENSG00000254617	.	pseudogene	chr11	89620533	89623159	480	125	95	385	125	0	0	0	0	0	0	0	0
ENSG00000172294	CSPG4P4Y	pseudogene	chrY	27624415	27632852	591	13	575	16	13	0	0	0	0	0	0	0	0
ENSG00000223636	UBE2Q2P5Y	pseudogene	chrY	27577302	27583462	591	13	575	16	13	0	0	0	0	0	0	0	0
ENSG00000232003	ZNF736P12Y	pseudogene	chrY	26646409	26647652	589	15	575	14	10	5	0	0	0	0	0	0	0
ENSG00000232845	TRAPPC2P9	pseudogene	chrY	25908984	25911730	589	15	575	14	14	1	0	0	0	0	0	0	0
ENSG00000237302	OFD1P11Y	pseudogene	chrY	25917378	25944297	589	15	575	14	14	1	0	0	0	0	0	0	0
ENSG00000172297	GOLGA2P3Y	pseudogene	chrY	27600707	27606719	591	12	575	16	12	0	0	0	0	0	0	0	0
ENSG00000224902	GAGE12H	protein_coding	chrX	49344585	49351904	57	546	0	57	121	342	56	17	6	2	2	0	0
ENSG00000227439	TTTY17B	lincRNA	chrY	26631478	26632610	588	15	575	13	11	4	0	0	0	0	0	0	0
ENSG00000232910	RAB9AP1	pseudogene	chrY	25897334	25897907	589	14	575	14	13	1	0	0	0	0	0	0	0
ENSG00000233740	CICP2	pseudogene	chrY	26424483	26427287	590	13	575	15	12	1	0	0	0	0	0	0	0
ENSG00000239304	DNM1P48	pseudogene	chrY	27632786	27633469	590	13	575	15	13	0	0	0	0	0	0	0	0
ENSG00000240409	MTATP8P1	pseudogene	chr1	568914	569121	549	54	22	507	54	0	0	0	0	0	0	0	0
ENSG00000240450	CSPG4P1Y	lincRNA	chrY	27629054	27632852	590	13	575	15	13	0	0	0	0	0	0	0	0
ENSG00000252471	.	miRNA	chrY	27606156	27606239	591	12	575	16	12	0	0	0	0	0	0	0	0
ENSG00000259472	.	pseudogene	chr15	83141717	83182928	603	0	0	603	0	0	0	0	0	0	0	0	0
ENSG00000272042	Metazoa_SRP	misc_RNA	chrY	27605053	27605329	591	12	575	16	12	0	0	0	0	0	0	0	0
ENSG00000185485	SDHAP1	pseudogene	chr3	195686618	195717189	3	599	0	3	509	90	0	0	0	0	0	0	0
ENSG00000197092	GOLGA6L16P	pseudogene	chrY	27641797	27648105	589	13	575	14	13	0	0	0	0	0	0	0	0
ENSG00000224827	.	pseudogene	chrY	26422391	26423173	590	12	575	15	12	0	0	0	0	0	0	0	0
ENSG00000225411	.	lincRNA	chr9	68397877	68409893	0	602	0	0	7	45	197	256	90	7	0	0	0
ENSG00000227837	TRIM60P11Y	pseudogene	chrY	26837937	26839079	589	13	575	14	9	4	0	0	0	0	0	0	0
ENSG00000232424	USP9YP29	pseudogene	chrY	25886404	25892840	589	13	575	14	12	1	0	0	0	0	0	0	0
ENSG00000233619	.	pseudogene	chrY	27633430	27633809	589	13	575	14	13	0	0	0	0	0	0	0	0
ENSG00000233652	CICP1	pseudogene	chrY	27535138	27537958	589	13	575	14	13	0	0	0	0	0	0	0	0
ENSG00000233944	.	pseudogene	chrY	27539300	27540203	589	13	575	14	13	0	0	0	0	0	0	0	0
ENSG00000248792	.	pseudogene	chrY	26424827	26437493	590	12	575	15	12	0	0	0	0	0	0	0	0
ENSG00000252681	.	snRNA	chrY	25887088	25887252	589	13	575	14	12	1	0	0	0	0	0	0	0
ENSG00000215537	ZNF736P11Y	pseudogene	chrY	25012690	25013903	581	20	575	6	11	9	0	0	0	0	0	0	0
ENSG00000224866	USP9YP25	pseudogene	chrY	25880339	25882396	589	12	575	14	11	1	0	0	0	0	0	0	0
ENSG00000228786	.	lincRNA	chrY	27524446	27540866	589	12	575	14	12	0	0	0	0	0	0	0	0
ENSG00000229709	USP9YP36	pseudogene	chrY	27725936	27734591	588	13	575	13	13	0	0	0	0	0	0	0	0
ENSG00000232064	USP9YP33	pseudogene	chrY	27736469	27738492	588	13	575	13	13	0	0	0	0	0	0	0	0
ENSG00000234399	RBMY2XP	pseudogene	chrY	26542750	26549673	588	13	575	13	9	4	0	0	0	0	0	0	0
ENSG00000235583	.	pseudogene	chrY	27658447	27673933	588	13	575	13	13	0	0	0	0	0	0	0	0
ENSG00000236620	XKRYP3	pseudogene	chrY	25862068	25872955	589	12	575	14	11	1	0	0	0	0	0	0	0
ENSG00000237823	CDY19P	pseudogene	chrY	27710268	27712180	588	13	575	13	13	0	0	0	0	0	0	0	0
ENSG00000172288	CDY1	protein_coding	chrY	27768263	27771049	587	13	575	12	13	0	0	0	0	0	0	0	0
ENSG00000185894	BPY2C	protein_coding	chrY	27177047	27208695	588	12	575	13	12	0	0	0	0	0	0	0	0
ENSG00000204456	.	pseudogene	chr11	89499607	89502004	296	304	1	295	282	22	0	0	0	0	0	0	0
ENSG00000223978	ZNF736P1Y	pseudogene	chrY	27131347	27132623	588	12	575	13	12	0	0	0	0	0	0	0	0
ENSG00000225287	OFD1P13Y	pseudogene	chrY	27821206	27843493	587	13	575	12	13	0	0	0	0	0	0	0	0
ENSG00000225609	CDY20P	pseudogene	chrY	27764790	27766400	587	13	575	12	13	0	0	0	0	0	0	0	0
ENSG00000229343	CDY22P	pseudogene	chrY	27959159	27960713	587	13	575	12	13	0	0	0	0	0	0	0	0
ENSG00000230819	ZNF736P5Y	pseudogene	chrY	27164645	27165450	588	12	575	13	12	0	0	0	0	0	0	0	0
ENSG00000231141	TTTY3	lincRNA	chrY	27874636	27879535	587	13	575	12	13	0	0	0	0	0	0	0	0
ENSG00000232614	USP9YP9	pseudogene	chrY	27876157	27881307	587	13	575	12	13	0	0	0	0	0	0	0	0
ENSG00000240566	.	pseudogene	chrY	26796954	26797681	589	11	575	14	6	5	0	0	0	0	0	0	0
ENSG00000258488	.	pseudogene	chr15	20721491	20725870	4	596	0	4	315	138	59	45	24	12	2	0	1
ENSG00000183795	BPY2B	protein_coding	chrY	26753706	26785354	589	10	575	14	5	5	0	0	0	0	0	0	0
ENSG00000223406	XKRYP5	pseudogene	chrY	27898534	27899017	587	12	575	12	12	0	0	0	0	0	0	0	0
ENSG00000226270	ZNF736P2Y	pseudogene	chrY	26829803	26831082	589	10	575	14	6	4	0	0	0	0	0	0	0
ENSG00000230073	.	pseudogene	chrY	25669467	25671516	592	7	575	17	7	0	0	0	0	0	0	0	0
ENSG00000230727	RBMY2WP	pseudogene	chrY	24908997	24915934	583	16	575	8	6	10	0	0	0	0	0	0	0
ENSG00000232976	TRIM60P10Y	pseudogene	chrY	26805483	26806553	589	10	575	14	5	5	0	0	0	0	0	0	0
ENSG00000235412	TTTY4B	lincRNA	chrY	26716348	26753172	589	10	575	14	6	4	0	0	0	0	0	0	0
ENSG00000237973	.	pseudogene	chr1	566453	567996	549	50	22	507	50	0	0	0	0	0	0	0	0
ENSG00000252426	.	snRNA	chrY	27869488	27869642	587	12	575	12	10	2	0	0	0	0	0	0	0
ENSG00000267935	.	protein_coding	chrY	25847478	25850592	589	10	575	14	10	0	0	0	0	0	0	0	0
ENSG00000270535	TCEB1P34	pseudogene	chrY	27809046	27809373	587	12	575	12	12	0	0	0	0	0	0	0	0
ENSG00000169763	PRYP3	pseudogene	chrY	25827586	25840726	589	9	575	14	9	0	0	0	0	0	0	0	0
ENSG00000205021	CCL3L1	protein_coding	chr17	34623841	34625731	506	92	13	493	55	30	7	0	0	0	0	0	0
ENSG00000215540	.	pseudogene	chrY	25683454	25693089	591	7	575	16	7	0	0	0	0	0	0	0	0
ENSG00000225326	USP9YP19	pseudogene	chrY	27894742	27896353	587	11	575	12	11	0	0	0	0	0	0	0	0
ENSG00000227251	TRIM60P9Y	pseudogene	chrY	25204176	25205333	584	14	575	9	8	6	0	0	0	0	0	0	0
ENSG00000228240	TTTY17A	lincRNA	chrY	24997730	24998862	581	17	575	6	8	9	0	0	0	0	0	0	0
ENSG00000235004	USP9YP30	pseudogene	chrY	27869162	27870333	587	11	575	12	10	1	0	0	0	0	0	0	0
ENSG00000223856	RAB9AP2	pseudogene	chrY	27856054	27859704	587	10	575	12	10	0	0	0	0	0	0	0	0
ENSG00000225256	TRAPPC2P5	pseudogene	chrY	27845597	27848709	587	10	575	12	10	0	0	0	0	0	0	0	0
ENSG00000225529	.	pseudogene	chr9	39722429	39817308	597	0	0	597	0	0	0	0	0	0	0	0	0
ENSG00000226873	CDY14P	pseudogene	chrY	25820525	25821539	589	8	575	14	8	0	0	0	0	0	0	0	0
ENSG00000227915	TCEB1P16	pseudogene	chrY	25824650	25824982	589	8	575	14	8	0	0	0	0	0	0	0	0
ENSG00000228296	TTTY4C	lincRNA	chrY	27209229	27246039	588	9	575	13	9	0	0	0	0	0	0	0	0
ENSG00000232695	TCEB1P17	pseudogene	chrY	28007089	28007415	583	14	575	8	13	1	0	0	0	0	0	0	0
ENSG00000235235	.	IG_V_pseudogene	chr2	92005796	92006650	0	597	0	0	419	31	44	59	44	0	0	0	0
ENSG00000235511	OFD1P18Y	pseudogene	chrY	28018077	28044800	583	14	575	8	13	1	0	0	0	0	0	0	0
ENSG00000236362	GAGE12F	protein_coding	chrX	49325478	49332808	40	557	0	40	160	335	40	16	4	0	2	0	0
ENSG00000240361	OR4G11P	pseudogene	chr1	62947	63887	127	470	0	126	341	129	0	0	0	0	0	0	0
ENSG00000249336	.	pseudogene	chr9	39722431	39817308	597	0	0	597	0	0	0	0	0	0	0	0	0
ENSG00000223407	USP9YP18	pseudogene	chrY	25805612	25813969	589	7	575	14	7	0	0	0	0	0	0	0	0
ENSG00000227633	RBMY2YP	pseudogene	chrY	27412730	27419678	587	9	575	12	8	1	0	0	0	0	0	0	0
ENSG00000229391	.	pseudogene	chr6	32520489	32527799	596	0	131	465	0	0	0	0	0	0	0	0	0
ENSG00000231271	.	pseudogene	chr22	24292104	24296229	555	41	87	468	41	0	0	0	0	0	0	0	0
ENSG00000232764	TRIM60P8Y	pseudogene	chrY	25171740	25172810	583	13	575	8	6	7	0	0	0	0	0	0	0
ENSG00000233126	ZNF736P3Y	pseudogene	chrY	25195393	25197342	584	12	575	9	5	7	0	0	0	0	0	0	0
ENSG00000244000	.	pseudogene	chrY	25163209	25163968	583	13	575	8	6	7	0	0	0	0	0	0	0
ENSG00000248527	MTATP6P1	pseudogene	chr1	569075	569756	542	54	22	500	54	0	0	0	0	0	0	0	0
ENSG00000223655	RAB9AP3	pseudogene	chrY	28064469	28065042	581	14	575	6	13	1	0	0	0	0	0	0	0
ENSG00000230854	USP9YP20	pseudogene	chrY	28069534	28075973	581	14	575	6	13	1	0	0	0	0	0	0	0
ENSG00000232914	TRAPPC2P4	pseudogene	chrY	28050664	28053397	582	13	575	7	12	1	0	0	0	0	0	0	0
ENSG00000252625	.	snRNA	chrY	28075125	28075289	581	14	575	6	13	1	0	0	0	0	0	0	0
ENSG00000187191	DAZ3	protein_coding	chrY	26909215	26959626	589	5	575	14	5	0	0	0	0	0	0	0	0
ENSG00000215268	.	pseudogene	chr22	16413686	16415946	7	587	0	7	339	231	16	1	0	0	0	0	0
ENSG00000226906	TTTY4	lincRNA	chrY	25082601	25119431	581	13	575	6	5	8	0	0	0	0	0	0	0
ENSG00000227635	USP9YP21	pseudogene	chrY	28079979	28082028	581	13	575	6	12	1	0	0	0	0	0	0	0
ENSG00000236647	.	pseudogene	chrY	25695955	25697532	591	3	575	16	2	1	0	0	0	0	0	0	0
ENSG00000189393	FAM90A14P	pseudogene	chr8	7572964	7575975	571	22	20	551	5	11	5	1	0	0	0	0	0
ENSG00000198502	.	protein_coding	chr6	32485119	32498064	593	0	126	463	0	0	0	0	0	0	0	0	0
ENSG00000198744	.	pseudogene	chr1	569755	570302	537	56	22	495	56	0	0	0	0	0	0	0	0
ENSG00000224169	HSFY6P	pseudogene	chrY	25803985	25805205	589	4	575	14	4	0	0	0	0	0	0	0	0
ENSG00000236379	ZNF736P4Y	pseudogene	chrY	27314745	27315988	588	5	575	13	3	2	0	0	0	0	0	0	0
ENSG00000237546	XKRYP6	pseudogene	chrY	28089414	28100299	581	12	575	6	11	1	0	0	0	0	0	0	0
ENSG00000260649	.	pseudogene	chr16	32200582	32200802	30	563	0	30	349	160	37	7	8	1	0	1	0
ENSG00000183753	BPY2	protein_coding	chrY	25119965	25151612	582	10	575	7	3	7	0	0	0	0	0	0	0
ENSG00000228463	.	lincRNA	chr1	227614	267253	0	592	0	0	149	410	32	1	0	0	0	0	0
ENSG00000225466	OFD1P10Y	pseudogene	chrY	25727741	25760787	589	2	575	14	2	0	0	0	0	0	0	0	0
ENSG00000257891	.	lincRNA	chr14	19505870	19519837	0	591	0	0	150	326	93	18	4	0	0	0	0
ENSG00000261536	FAM108A10P	pseudogene	chr16	33152170	33155118	28	563	2	26	517	29	11	3	1	1	1	0	0
ENSG00000269372	.	pseudogene	chr19	20585355	20585532	591	0	424	167	0	0	0	0	0	0	0	0	0
ENSG00000234744	USP9YP26	pseudogene	chrY	28148400	28155003	580	10	575	5	8	2	0	0	0	0	0	0	0
ENSG00000255170	.	pseudogene	chr11	89498051	89498306	299	291	1	298	269	22	0	0	0	0	0	0	0
ENSG00000223641	TTTY17C	lincRNA	chrY	27329789	27330920	587	2	575	12	1	1	0	0	0	0	0	0	0
ENSG00000258076	.	pseudogene	chr14	19422467	19422980	4	585	0	4	219	301	51	10	4	0	0	0	0
ENSG00000269393	.	protein_coding	chrY	28111775	28114889	581	8	575	6	8	0	0	0	0	0	0	0	0
ENSG00000205916	DAZ4	protein_coding	chrY	26980007	27053183	588	0	575	13	0	0	0	0	0	0	0	0	0
ENSG00000231716	CDY23P	pseudogene	chrY	28140830	28141844	580	8	575	5	8	0	0	0	0	0	0	0	0
ENSG00000239810	.	protein_coding	chr1	13052393	13052998	503	85	106	397	74	11	0	0	0	0	0	0	0
ENSG00000252143	SCARNA17	snoRNA	chr22	21899185	21899328	588	0	0	588	0	0	0	0	0	0	0	0	0
ENSG00000260864	FAM108A8P	pseudogene	chr16	32737935	32740858	31	557	0	31	491	48	10	5	2	0	0	0	0
ENSG00000205236	.	protein_coding	chr7	102222969	102283316	36	551	0	36	213	256	65	15	2	0	0	0	0
ENSG00000235355	.	pseudogene	chr9	66951141	66951845	587	0	2	577	0	0	0	0	0	0	0	0	0
ENSG00000255556	.	pseudogene	chr8	12236187	12237774	117	470	4	113	357	105	7	1	0	0	0	0	0
ENSG00000212951	.	pseudogene	chr9	46842615	46844326	135	451	3	132	365	86	0	0	0	0	0	0	0
ENSG00000215269	GAGE12G	protein_coding	chrX	49335036	49342357	90	496	0	90	109	314	49	18	4	0	2	0	0
ENSG00000227867	TCEB1P11	pseudogene	chrY	28137387	28137719	580	6	575	5	6	0	0	0	0	0	0	0	0
ENSG00000249908	.	pseudogene	chr5	767511	769046	19	567	0	19	344	169	45	9	0	0	0	0	0
ENSG00000260409	.	lincRNA	chr15	20935075	20961512	13	573	1	11	167	235	123	41	3	3	1	0	0
ENSG00000261079	.	lincRNA	chr16	74401359	74403724	0	586	0	0	412	137	27	7	2	1	0	0	0
ENSG00000268020	OR4G4P	pseudogene	chr1	52472	54936	120	466	0	119	343	123	0	0	0	0	0	0	0
ENSG00000172283	PRYP4	pseudogene	chrY	28121659	28134216	580	5	575	5	5	0	0	0	0	0	0	0	0
ENSG00000226092	RBMY2AP	pseudogene	chrY	24073667	24083297	580	5	578	2	3	2	0	0	0	0	0	0	0
ENSG00000237968	.	pseudogene	chrY	24086158	24087740	580	5	578	2	3	2	0	0	0	0	0	0	0
ENSG00000184991	TTTY13	lincRNA	chrY	23745485	23756552	577	7	575	2	0	7	0	0	0	0	0	0	0
ENSG00000225532	.	lincRNA	chr6	171045260	171046865	398	186	61	337	97	85	3	1	0	0	0	0	0
ENSG00000226042	CDY10P	pseudogene	chrY	23799360	23800927	577	7	575	2	0	7	0	0	0	0	0	0	0
ENSG00000229416	USP9YP8	pseudogene	chrY	23839131	23843004	577	7	575	2	0	7	0	0	0	0	0	0	0
ENSG00000230029	CDY11P	pseudogene	chrY	23858455	23860106	577	7	575	2	0	7	0	0	0	0	0	0	0
ENSG00000236322	.	lincRNA	chr9	43184067	43189411	580	4	396	183	3	1	0	0	0	0	0	0	0
ENSG00000237023	USP9YP3	pseudogene	chrY	23823811	23835894	577	7	575	2	0	7	0	0	0	0	0	0	0
ENSG00000271123	TCEB1P5	pseudogene	chrY	23793568	23793901	577	7	575	2	0	7	0	0	0	0	0	0	0
ENSG00000229725	.	pseudogene	chrY	24017477	24019697	577	6	575	2	2	4	0	0	0	0	0	0	0
ENSG00000233156	HSFY8P	pseudogene	chrY	28157581	28158384	580	3	575	5	3	0	0	0	0	0	0	0	0
ENSG00000251796	SNORA70	snoRNA	chrY	28393530	28393668	579	4	575	4	4	0	0	0	0	0	0	0	0
ENSG00000254818	.	pseudogene	chr11	89677202	89682570	537	46	2	535	42	4	0	0	0	0	0	0	0
ENSG00000131548	TTTY6B	antisense	chrY	24291112	24292978	580	2	578	2	1	1	0	0	0	0	0	0	0
ENSG00000169807	PRY2	protein_coding	chrY	24217902	24242154	580	2	578	2	1	1	0	0	0	0	0	0	0
ENSG00000207289	.	snRNA	chr15	21950658	21950765	76	506	0	75	53	144	125	106	45	21	10	1	1
ENSG00000225615	RBMY2UP	pseudogene	chrY	24344575	24349859	580	2	578	2	1	1	0	0	0	0	0	0	0
ENSG00000225876	.	pseudogene	chrY	28390497	28390720	579	3	575	4	3	0	0	0	0	0	0	0	0
ENSG00000227989	.	pseudogene	chrY	23717737	23719956	577	5	575	2	0	5	0	0	0	0	0	0	0
ENSG00000228850	CDY12P	pseudogene	chrY	24210844	24211859	580	2	578	2	1	1	0	0	0	0	0	0	0
ENSG00000229159	TSPY23P	pseudogene	chrY	24329996	24332168	580	2	578	2	1	1	0	0	0	0	0	0	0
ENSG00000229553	USP9YP17	pseudogene	chrY	24195901	24204260	580	2	578	2	1	1	0	0	0	0	0	0	0
ENSG00000230476	OFD1P9Y	pseudogene	chrY	24727135	24760228	579	3	575	4	2	1	0	0	0	0	0	0	0
ENSG00000232029	TCEB1P15	pseudogene	chrY	24214966	24215298	580	2	578	2	1	1	0	0	0	0	0	0	0
ENSG00000232475	HSFY5P	pseudogene	chrY	24194700	24195494	580	2	578	2	1	1	0	0	0	0	0	0	0
ENSG00000236951	.	lincRNA	chrY	24246960	24293631	580	2	578	2	1	1	0	0	0	0	0	0	0
ENSG00000251158	.	pseudogene	chr5	69194693	69199025	33	549	0	33	108	345	91	5	0	0	0	0	0
ENSG00000131538	TTTY6	lincRNA	chrY	24585739	24587605	579	2	575	4	1	1	0	0	0	0	0	0	0
ENSG00000172188	OR4C11	protein_coding	chr11	55370829	55371874	580	1	97	483	1	0	0	0	0	0	0	0	0
ENSG00000174982	OR4S2	protein_coding	chr11	55418379	55419315	580	1	97	483	1	0	0	0	0	0	0	0	0
ENSG00000178605	GTPBP6	protein_coding	chrX	220024	230886	575	6	18	557	4	1	0	1	0	0	0	0	0
ENSG00000181927	OR4P4	protein_coding	chr11	55405833	55406772	580	1	97	483	1	0	0	0	0	0	0	0	0
ENSG00000188439	OR4P1P	pseudogene	chr11	55450714	55451850	580	1	97	483	1	0	0	0	0	0	0	0	0
ENSG00000224657	RBMY2BP	pseudogene	chrY	24795391	24805025	579	2	575	4	2	0	0	0	0	0	0	0	0
ENSG00000224917	.	pseudogene	chrY	24816762	24819006	580	1	575	5	1	0	0	0	0	0	0	0	0
ENSG00000226941	RBMY1J	protein_coding	chrY	24454969	24564028	579	2	578	1	1	1	0	0	0	0	0	0	0
ENSG00000228572	.	pseudogene	chrX	170409	171758	574	7	188	386	6	0	0	1	0	0	0	0	0
ENSG00000229234	RBMY1KP	pseudogene	chrY	24355477	24362727	580	1	578	2	0	1	0	0	0	0	0	0	0
ENSG00000235014	REREP2Y	pseudogene	chrY	28344477	28354295	578	3	575	3	3	0	0	0	0	0	0	0	0
ENSG00000235059	.	lincRNA	chrY	24585086	24631739	579	2	575	4	1	1	0	0	0	0	0	0	0
ENSG00000237902	TSPY21P	pseudogene	chrY	24546549	24548715	579	2	578	1	1	1	0	0	0	0	0	0	0
ENSG00000254804	.	lincRNA	chr11	55451616	55453636	580	1	97	483	1	0	0	0	0	0	0	0	0
ENSG00000254841	OR4V1P	pseudogene	chr11	55441011	55442151	580	1	97	483	1	0	0	0	0	0	0	0	0
ENSG00000264752	RN7SL90P	misc_RNA	chr16	16731111	16731387	39	542	1	38	489	52	1	0	0	0	0	0	0
ENSG00000267330	.	lincRNA	chr17	34552689	34554250	261	320	15	246	251	56	12	0	0	0	0	0	0
ENSG00000149656	.	processed_transcript	chr20	62921737	62944485	30	550	14	16	394	156	0	0	0	0	0	0	0
ENSG00000169789	PRY	protein_coding	chrY	24636543	24660784	579	1	575	4	0	1	0	0	0	0	0	0	0
ENSG00000169800	RBMY1F	protein_coding	chrY	24314688	24329129	578	2	576	2	1	1	0	0	0	0	0	0	0
ENSG00000215560	TTTY5	lincRNA	chrY	24442944	24445023	579	1	578	1	0	1	0	0	0	0	0	0	0
ENSG00000216777	PRRC2CP1	pseudogene	chrY	3417692	3417851	577	3	531	46	0	1	0	0	2	0	0	0	0
ENSG00000224075	TTTY22	lincRNA	chrY	9638761	9650854	578	2	576	1	0	2	0	0	0	0	0	0	0
ENSG00000224873	CDY13P	pseudogene	chrY	24666827	24667842	579	1	575	4	0	1	0	0	0	0	0	0	0
ENSG00000228537	.	protein_coding	chr9	70866134	70866572	4	576	0	4	345	222	8	1	0	0	0	0	0
ENSG00000228571	HSFY7P	pseudogene	chrY	24683193	24683996	579	1	575	4	0	1	0	0	0	0	0	0	0
ENSG00000229940	TSPY22P	pseudogene	chrY	24452071	24454098	579	1	578	1	0	1	0	0	0	0	0	0	0
ENSG00000230814	USP9YP24	pseudogene	chrY	24674427	24682786	579	1	575	4	0	1	0	0	0	0	0	0	0
ENSG00000231159	OFD1P8Y	pseudogene	chrY	24118459	24151496	580	0	578	2	0	0	0	0	0	0	0	0	0
ENSG00000232941	.	protein_coding	chr8	52730142	52730969	0	580	0	0	15	353	212	0	0	0	0	0	0
ENSG00000234131	TCEB1P8	pseudogene	chrY	24663388	24663720	579	1	575	4	0	1	0	0	0	0	0	0	0
ENSG00000235193	.	pseudogene	chrY	9925634	9927195	577	3	575	1	0	1	0	0	1	1	0	0	0
ENSG00000235691	.	pseudogene	chrY	9928410	9928816	577	3	575	1	0	1	0	0	1	1	0	0	0
ENSG00000243040	RBMY2FP	pseudogene	chrY	24455005	24467972	579	1	578	1	0	1	0	0	0	0	0	0	0
ENSG00000249054	.	lincRNA	chr12	67606	69138	418	162	236	182	20	78	50	13	1	0	0	0	0
ENSG00000251766	RNA5SP518	rRNA	chrY	9928018	9928137	577	3	575	1	0	1	0	0	1	1	0	0	0
ENSG00000252289	RNA5SP519	rRNA	chrY	9930483	9930602	577	3	575	1	0	1	0	0	1	1	0	0	0
ENSG00000259247	TTTY25P	pseudogene	chrY	24476598	24478647	579	1	578	1	0	1	0	0	0	0	0	0	0
ENSG00000266731	.	miRNA	chrX	425315	425416	574	6	0	574	3	2	1	0	0	0	0	0	0
ENSG00000099721	AMELY	protein_coding	chrY	6733958	6742068	578	1	576	2	0	1	0	0	0	0	0	0	0
ENSG00000129816	TTTY1B	lincRNA	chrY	6258471	6279605	578	1	576	2	0	1	0	0	0	0	0	0	0
ENSG00000131007	TTTY9B	antisense	chrY	20743091	20752407	577	2	575	2	2	0	0	0	0	0	0	0	0
ENSG00000147753	TTTY7	lincRNA	chrY	6317508	6325947	578	1	576	2	0	1	0	0	0	0	0	0	0
ENSG00000169953	HSFY2	protein_coding	chrY	20893325	20990548	577	2	575	2	2	0	0	0	0	0	0	0	0
ENSG00000172468	HSFY1	protein_coding	chrY	20708556	20750849	577	2	575	2	2	0	0	0	0	0	0	0	0
ENSG00000185700	TTTY8B	lincRNA	chrY	6338813	6341671	578	1	576	2	0	1	0	0	0	0	0	0	0
ENSG00000212856	TTTY2B	lincRNA	chrY	6274284	6292186	578	1	576	2	0	1	0	0	0	0	0	0	0
ENSG00000215507	RBMY2DP	pseudogene	chrY	28269820	28279455	578	1	575	3	1	0	0	0	0	0	0	0	0
ENSG00000223744	RBMY2GP	pseudogene	chrY	6196092	6211364	578	1	576	2	0	1	0	0	0	0	0	0	0
ENSG00000224485	USP9YP7	pseudogene	chrY	20020634	20022686	577	2	575	2	2	0	0	0	0	0	0	0	0
ENSG00000226116	USP9YP6	pseudogene	chrY	20024578	20033510	577	2	575	2	2	0	0	0	0	0	0	0	0
ENSG00000229238	PPP1R12BP1	pseudogene	chrY	28424069	28500565	579	0	575	4	0	0	0	0	0	0	0	0	0
ENSG00000229643	LINC00280	lincRNA	chrY	6225259	6229454	578	1	576	2	0	1	0	0	0	0	0	0	0
ENSG00000230377	TCEB1P7	pseudogene	chrY	20694211	20694542	577	2	575	2	2	0	0	0	0	0	0	0	0
ENSG00000230458	GPM6BP1	pseudogene	chrY	20740302	20740446	577	2	575	2	2	0	0	0	0	0	0	0	0
ENSG00000233378	USP9YP34	pseudogene	chrY	20096228	20105140	577	2	575	2	2	0	0	0	0	0	0	0	0
ENSG00000233546	PRYP5	pseudogene	chrY	20691243	20691509	577	2	575	2	2	0	0	0	0	0	0	0	0
ENSG00000233634	GOT2P5	pseudogene	chrY	6705747	6706293	578	1	576	2	0	1	0	0	0	0	0	0	0
ENSG00000233774	MED14P1	pseudogene	chrY	14730914	14746333	578	1	576	2	0	1	0	0	0	0	0	0	0
ENSG00000234583	TSPY19P	pseudogene	chrY	6171997	6173115	578	1	576	2	0	1	0	0	0	0	0	0	0
ENSG00000234888	OFD1P15Y	pseudogene	chrY	28201925	28234640	579	0	575	4	0	0	0	0	0	0	0	0	0
ENSG00000234958	FABP5P13	pseudogene	chrX	484509	484837	573	6	0	573	3	2	1	0	0	0	0	0	0
ENSG00000235094	.	pseudogene	chrY	6174082	6175961	578	1	576	2	0	1	0	0	0	0	0	0	0
ENSG00000235479	RAB9AP4	pseudogene	chrY	20811556	20812165	577	2	575	2	0	2	0	0	0	0	0	0	0
ENSG00000235895	.	pseudogene	chrY	6361016	6364798	578	1	576	2	0	1	0	0	0	0	0	0	0
ENSG00000236429	GPM6BP2	pseudogene	chrY	20903728	20903872	577	2	575	2	2	0	0	0	0	0	0	0	0
ENSG00000237069	TTTY23B	lincRNA	chrY	6110486	6111651	577	2	575	2	0	1	1	0	0	0	0	0	0
ENSG00000237558	CDY7P	pseudogene	chrY	20063468	20065380	577	2	575	2	2	0	0	0	0	0	0	0	0
ENSG00000237563	TTTY21B	lincRNA	chrY	6311474	6315118	578	1	576	2	0	1	0	0	0	0	0	0	0
ENSG00000237616	USP9YP32	pseudogene	chrY	20107080	20109132	577	2	575	2	2	0	0	0	0	0	0	0	0
ENSG00000237701	ATP5JP1	pseudogene	chrY	6768793	6769413	578	1	576	2	0	1	0	0	0	0	0	0	0
ENSG00000238067	XKRYP1	pseudogene	chrY	20670462	20670954	577	2	575	2	2	0	0	0	0	0	0	0	0
ENSG00000238235	TSPY11P	pseudogene	chrY	6134633	6137316	578	1	576	2	0	1	0	0	0	0	0	0	0
ENSG00000242879	.	pseudogene	chrY	6175750	6177628	578	1	576	2	0	1	0	0	0	0	0	0	0
ENSG00000249501	USP9YP2	pseudogene	chrY	20938164	20941313	577	2	575	2	2	0	0	0	0	0	0	0	0
ENSG00000249606	TRAPPC2P7	pseudogene	chrY	20817405	20818076	577	2	575	2	0	2	0	0	0	0	0	0	0
ENSG00000250204	.	pseudogene	chrY	6111335	6113324	577	2	575	2	0	1	1	0	0	0	0	0	0
ENSG00000250951	USP9YP1	pseudogene	chrY	20702865	20706014	577	2	575	2	2	0	0	0	0	0	0	0	0
ENSG00000251275	.	pseudogene	chrY	6109808	6111670	577	2	575	2	0	1	1	0	0	0	0	0	0
ENSG00000251510	.	lincRNA	chrY	20653625	20709584	577	2	575	2	2	0	0	0	0	0	0	0	0
ENSG00000092377	TBL1Y	protein_coding	chrY	6778726	6959724	578	0	576	2	0	0	0	0	0	0	0	0	0
ENSG00000099725	PRKY	pseudogene	chrY	7142012	7249589	578	0	576	2	0	0	0	0	0	0	0	0	0
ENSG00000129845	TTTY1	lincRNA	chrY	9590764	9611898	577	1	575	1	1	0	0	0	0	0	0	0	0
ENSG00000147761	TTTY7B	lincRNA	chrY	9544432	9552871	577	1	575	1	1	0	0	0	0	0	0	0	0
ENSG00000154620	TMSB4Y	protein_coding	chrY	15815446	15817904	578	0	575	3	0	0	0	0	0	0	0	0	0
ENSG00000173357	.	pseudogene	chrY	8774264	8784114	578	0	576	2	0	0	0	0	0	0	0	0	0
ENSG00000180910	TTTY11	lincRNA	chrY	8651350	8685423	578	0	576	2	0	0	0	0	0	0	0	0	0
ENSG00000183146	CYorf17	protein_coding	chrY	23544839	23548246	577	1	575	2	0	0	0	1	0	0	0	0	0
ENSG00000183385	TTTY8	lincRNA	chrY	9528708	9531566	577	1	575	1	1	0	0	0	0	0	0	0	0
ENSG00000187657	TSPY13P	pseudogene	chrY	9743203	9745748	577	1	575	1	0	1	0	0	0	0	0	0	0
ENSG00000197038	RBMY1A3P	pseudogene	chrY	9148738	9160483	578	0	576	2	0	0	0	0	0	0	0	0	0
ENSG00000212855	TTTY2	lincRNA	chrY	9578192	9596085	577	1	575	1	1	0	0	0	0	0	0	0	0
ENSG00000215580	BCORP1	pseudogene	chrY	21617316	21665039	577	1	575	2	0	1	0	0	0	0	0	0	0
ENSG00000215601	TSPY24P	pseudogene	chrY	8148238	8150250	578	0	576	2	0	0	0	0	0	0	0	0	0
ENSG00000215603	ZNF92P1Y	pseudogene	chrY	7721726	7722917	578	0	576	2	0	0	0	0	0	0	0	0	0
ENSG00000216824	ZNF736P10Y	pseudogene	chrY	8286831	8287941	578	0	576	2	0	0	0	0	0	0	0	0	0
ENSG00000223422	.	pseudogene	chrY	7546939	7549069	578	0	576	2	0	0	0	0	0	0	0	0	0
ENSG00000223555	USP9YP23	pseudogene	chrY	19894089	19896695	577	1	575	2	1	0	0	0	0	0	0	0	0
ENSG00000223637	RBMY2EP	pseudogene	chrY	23556876	23563471	577	1	575	2	0	0	0	1	0	0	0	0	0
ENSG00000223955	MTND6P1	pseudogene	chrY	8231576	8232000	578	0	576	2	0	0	0	0	0	0	0	0	0
ENSG00000224151	USP9YP28	pseudogene	chrY	20994887	21001199	577	1	575	2	1	0	0	0	0	0	0	0	0
ENSG00000224166	PRYP1	pseudogene	chrY	19841407	19856476	577	1	575	2	1	0	0	0	0	0	0	0	0
ENSG00000224408	USP9YP22	pseudogene	chrY	9021302	9023412	578	0	576	2	0	0	0	0	0	0	0	0	0
ENSG00000224634	ZNF736P6Y	pseudogene	chrY	8218971	8220184	578	0	576	2	0	0	0	0	0	0	0	0	0
ENSG00000224953	SRIP3	pseudogene	chrY	6587002	6587221	578	0	576	2	0	0	0	0	0	0	0	0	0
ENSG00000224964	TRAPPC2P3	pseudogene	chrY	19909862	19912576	577	1	575	2	1	0	0	0	0	0	0	0	0
ENSG00000224989	FAM41AY1	lincRNA	chrY	19612837	19626898	577	1	575	2	1	0	0	0	0	0	0	0	0
ENSG00000225520	TTTY16	lincRNA	chrY	7567397	7569288	578	0	576	2	0	0	0	0	0	0	0	0	0
ENSG00000225685	TSPY5P	pseudogene	chrY	9904162	9906760	577	1	575	1	0	1	0	0	0	0	0	0	0
ENSG00000225716	TCEB1P13	pseudogene	chrY	20602682	20603011	577	1	575	2	1	0	0	0	0	0	0	0	0
ENSG00000225809	RBMY2KP	pseudogene	chrY	8132489	8145229	578	0	576	2	0	0	0	0	0	0	0	0	0
ENSG00000225895	TRAPPC2P8	pseudogene	chrY	20267199	20269988	577	1	575	2	1	0	0	0	0	0	0	0	0
ENSG00000225896	.	pseudogene	chrY	19838631	19838960	577	1	575	2	1	0	0	0	0	0	0	0	0
ENSG00000226061	PCMTD1P1	pseudogene	chrY	10011461	10011816	576	2	575	0	0	0	0	0	1	1	0	0	0
ENSG00000226353	TAF9P1	pseudogene	chrY	19740392	19741282	577	1	575	2	1	0	0	0	0	0	0	0	0
ENSG00000226362	FAM41AY2	lincRNA	chrY	20552879	20566932	577	1	575	2	1	0	0	0	0	0	0	0	0
ENSG00000226449	CDY5P	pseudogene	chrY	19833477	19835057	577	1	575	2	1	0	0	0	0	0	0	0	0
ENSG00000226529	MTND1P1	pseudogene	chrY	8239703	8240071	578	0	576	2	0	0	0	0	0	0	0	0	0
ENSG00000226611	OFD1P2Y	pseudogene	chrY	20242566	20258088	577	1	575	2	1	0	0	0	0	0	0	0	0
ENSG00000226918	.	pseudogene	chrY	23473153	23480781	577	1	575	2	0	0	0	1	0	0	0	0	0
ENSG00000226975	.	pseudogene	chrY	10007396	10007923	576	2	575	0	0	0	0	0	1	1	0	0	0
ENSG00000227204	RBMY2JP	pseudogene	chrY	7995170	8012244	578	0	576	2	0	0	0	0	0	0	0	0	0
ENSG00000227494	USP9YP14	pseudogene	chrY	20642972	20649286	577	1	575	2	1	0	0	0	0	0	0	0	0
ENSG00000227830	TRIM60P3Y	pseudogene	chrY	8281077	8282095	578	0	576	2	0	0	0	0	0	0	0	0	0
ENSG00000228193	TCEB1P14	pseudogene	chrY	20949635	20949966	577	1	575	2	1	0	0	0	0	0	0	0	0
ENSG00000228207	.	pseudogene	chrY	8769243	8771317	578	0	576	2	0	0	0	0	0	0	0	0	0
ENSG00000228379	.	lincRNA	chrY	9650923	9655122	577	1	575	1	0	1	0	0	0	0	0	0	0
ENSG00000228578	TUBB1P2	pseudogene	chrY	19628715	19630918	577	1	575	2	1	0	0	0	0	0	0	0	0
ENSG00000228787	.	antisense	chrY	16905521	16915913	577	1	575	2	0	0	0	0	0	0	0	0	0
ENSG00000228890	TTTY21	lincRNA	chrY	9555261	9558905	577	1	575	1	1	0	0	0	0	0	0	0	0
ENSG00000229129	ACTG1P2	pseudogene	chrY	19868880	19870005	577	1	575	2	1	0	0	0	0	0	0	0	0
ENSG00000229208	RBMY2NP	pseudogene	chrY	9669026	9684305	577	1	575	1	0	1	0	0	0	0	0	0	0
ENSG00000229406	OFD1P4Y	pseudogene	chrY	20615035	20634023	577	1	575	2	1	0	0	0	0	0	0	0	0
ENSG00000229465	ACTG1P11	pseudogene	chrY	20309769	20310894	577	1	575	2	1	0	0	0	0	0	0	0	0
ENSG00000229745	BPY2DP	pseudogene	chrY	7801037	7805681	578	0	576	2	0	0	0	0	0	0	0	0	0
ENSG00000230025	.	pseudogene	chrY	8839791	8842136	578	0	576	2	0	0	0	0	0	0	0	0	0
ENSG00000230663	FAM224B	lincRNA	chrY	19664679	19691634	577	1	575	2	1	0	0	0	0	0	0	0	0
ENSG00000230904	XKRYP2	pseudogene	chrY	20973223	20973715	577	1	575	2	1	0	0	0	0	0	0	0	0
ENSG00000231311	PRYP2	pseudogene	chrY	20323251	20338370	577	1	575	2	1	0	0	0	0	0	0	0	0
ENSG00000231411	.	pseudogene	chrY	10009198	10010334	576	2	575	0	0	0	0	0	1	1	0	0	0
ENSG00000231874	TSPY18P	pseudogene	chrY	9707272	9708390	577	1	575	1	0	1	0	0	0	0	0	0	0
ENSG00000231988	OFD1P3Y	pseudogene	chrY	8898634	8908029	578	0	576	2	0	0	0	0	0	0	0	0	0
ENSG00000232235	CDY3P	pseudogene	chrY	9003693	9005311	578	0	576	2	0	0	0	0	0	0	0	0	0
ENSG00000232348	LINC00279	lincRNA	chrY	8506334	8512883	578	0	576	2	0	0	0	0	0	0	0	0	0
ENSG00000232419	TTTY19	lincRNA	chrY	8572512	8573324	578	0	576	2	0	0	0	0	0	0	0	0	0
ENSG00000232583	GPR143P	pseudogene	chrY	6968773	6974543	578	0	576	2	0	0	0	0	0	0	0	0	0
ENSG00000232620	TSPY17P	pseudogene	chrY	6388503	6388970	578	0	576	2	0	0	0	0	0	0	0	0	0
ENSG00000232634	NEFLP1	pseudogene	chrY	23382991	23383975	577	1	575	2	0	0	0	1	0	0	0	0	0
ENSG00000232744	USP9YP16	pseudogene	chrY	20283080	20285685	577	1	575	2	1	0	0	0	0	0	0	0	0
ENSG00000232808	TTTY20	antisense	chrY	9167488	9172441	578	0	576	2	0	0	0	0	0	0	0	0	0
ENSG00000232899	CDY9P	pseudogene	chrY	20344720	20346300	577	1	575	2	1	0	0	0	0	0	0	0	0
ENSG00000232924	TCEB1P4	pseudogene	chrY	9068523	9068856	578	0	576	2	0	0	0	0	0	0	0	0	0
ENSG00000232927	USP12PY	pseudogene	chrY	3550845	3551909	577	1	532	45	0	1	0	0	0	0	0	0	0
ENSG00000233120	USP9YP15	pseudogene	chrY	20278412	20279581	577	1	575	2	1	0	0	0	0	0	0	0	0
ENSG00000233699	TTTY18	lincRNA	chrY	8551410	8551919	578	0	576	2	0	0	0	0	0	0	0	0	0
ENSG00000234179	MTCYBP1	pseudogene	chrY	8232072	8233191	578	0	576	2	0	0	0	0	0	0	0	0	0
ENSG00000234652	AGPAT5P1	pseudogene	chrY	3161848	3162867	577	1	443	134	0	1	0	0	0	0	0	0	0
ENSG00000234795	RFTN1P1	pseudogene	chrY	7581025	7677302	578	0	576	2	0	0	0	0	0	0	0	0	0
ENSG00000234850	MTND2P3	pseudogene	chrY	8240281	8240751	578	0	576	2	0	0	0	0	0	0	0	0	0
ENSG00000234950	RBMY2OP	pseudogene	chrY	9789161	9797032	577	1	575	1	0	1	0	0	0	0	0	0	0
ENSG00000235521	USP9YP27	pseudogene	chrY	19900194	19901364	577	1	575	2	1	0	0	0	0	0	0	0	0
ENSG00000236435	TSPY12P	pseudogene	chrY	7555779	7557589	578	0	576	2	0	0	0	0	0	0	0	0	0
ENSG00000236599	TCEB1P26	pseudogene	chrY	20340817	20341146	577	1	575	2	1	0	0	0	0	0	0	0	0
ENSG00000236615	.	pseudogene	chrY	23567655	23567881	577	1	575	2	0	0	0	1	0	0	0	0	0
ENSG00000236690	.	pseudogene	chrY	7558551	7560719	578	0	576	2	0	0	0	0	0	0	0	0	0
ENSG00000236718	RBMY2QP	pseudogene	chrY	9860097	9871796	577	1	575	1	0	1	0	0	0	0	0	0	0
ENSG00000237048	TTTY12	lincRNA	chrY	7672964	7678724	578	0	576	2	0	0	0	0	0	0	0	0	0
ENSG00000237269	RBMY2TP	pseudogene	chrY	23592582	23599131	577	1	575	2	0	0	0	1	0	0	0	0	0
ENSG00000237427	TOMM22P1	pseudogene	chrY	23292755	23293067	577	1	575	2	0	0	0	1	0	0	0	0	0
ENSG00000238073	RBMY2HP	pseudogene	chrY	7539783	7544065	578	0	576	2	0	0	0	0	0	0	0	0	0
ENSG00000238088	OFD1P7Y	pseudogene	chrY	21010149	21029166	577	1	575	2	1	0	0	0	0	0	0	0	0
ENSG00000238135	USP9YP10	pseudogene	chrY	20987992	20991373	577	1	575	2	1	0	0	0	0	0	0	0	0
ENSG00000238154	USP9YP4	pseudogene	chrY	9027237	9042220	578	0	576	2	0	0	0	0	0	0	0	0	0
ENSG00000238191	CLUHP1	pseudogene	chrY	19733138	19737712	577	1	575	2	1	0	0	0	0	0	0	0	0
ENSG00000239225	TTTY23	lincRNA	chrY	9748406	9749571	577	1	575	1	0	1	0	0	0	0	0	0	0
ENSG00000239893	ZNF736P9Y	pseudogene	chrY	7936936	7938764	578	0	576	2	0	0	0	0	0	0	0	0	0
ENSG00000240438	OFD1P5Y	pseudogene	chrY	20743948	20790963	577	1	575	2	0	1	0	0	0	0	0	0	0
ENSG00000241200	ZNF736P7Y	pseudogene	chrY	7859027	7859847	578	0	576	2	0	0	0	0	0	0	0	0	0
ENSG00000242153	OFD1P6Y	pseudogene	chrY	20835918	20901083	577	1	575	2	0	1	0	0	0	0	0	0	0
ENSG00000243643	TSPY20P	pseudogene	chrY	9873803	9875984	577	1	575	1	0	1	0	0	0	0	0	0	0
ENSG00000244246	ZNF736P8Y	pseudogene	chrY	7781462	7782131	578	0	576	2	0	0	0	0	0	0	0	0	0
ENSG00000244646	.	pseudogene	chrY	20290495	20298913	577	1	575	2	1	0	0	0	0	0	0	0	0
ENSG00000248573	PRYP6	pseudogene	chrY	20952594	20952937	577	1	575	2	1	0	0	0	0	0	0	0	0
ENSG00000249634	USP9YP5	pseudogene	chrY	20652800	20656181	577	1	575	2	1	0	0	0	0	0	0	0	0
ENSG00000249726	TUBB1P1	pseudogene	chrY	20548859	20551037	577	1	575	2	1	0	0	0	0	0	0	0	0
ENSG00000250868	.	pseudogene	chrY	19880861	19889280	577	1	575	2	1	0	0	0	0	0	0	0	0
ENSG00000251970	.	snRNA	chrY	20995614	20995776	577	1	575	2	1	0	0	0	0	0	0	0	0
ENSG00000251996	Y_RNA	misc_RNA	chrY	7209571	7209683	578	0	576	2	0	0	0	0	0	0	0	0	0
ENSG00000252012	RNA5SP521	rRNA	chrY	19671653	19671769	577	1	575	2	1	0	0	0	0	0	0	0	0
ENSG00000252038	.	miRNA	chrY	19734940	19735035	577	1	575	2	1	0	0	0	0	0	0	0	0
ENSG00000252155	.	snRNA	chrY	7246712	7246820	578	0	576	2	0	0	0	0	0	0	0	0	0
ENSG00000252166	.	snRNA	chrY	20278733	20278893	577	1	575	2	1	0	0	0	0	0	0	0	0
ENSG00000252209	.	snRNA	chrY	20648396	20648558	577	1	575	2	1	0	0	0	0	0	0	0	0
ENSG00000252315	RNA5SP520	rRNA	chrY	19669743	19669856	577	1	575	2	1	0	0	0	0	0	0	0	0
ENSG00000252472	.	snRNA	chrY	7291094	7291199	578	0	576	2	0	0	0	0	0	0	0	0	0
ENSG00000252513	.	snRNA	chrY	19900882	19901042	577	1	575	2	1	0	0	0	0	0	0	0	0
ENSG00000252633	RN7SKP282	misc_RNA	chrY	7192337	7192636	578	0	576	2	0	0	0	0	0	0	0	0	0
ENSG00000252948	.	snRNA	chrY	28507135	28507239	578	0	576	2	0	0	0	0	0	0	0	0	0
ENSG00000254488	.	lincRNA	chrY	23200174	23206610	577	1	575	2	0	0	0	1	0	0	0	0	0
ENSG00000265793	.	miRNA	chr15	22049273	22049348	32	546	0	32	74	237	150	57	22	3	2	1	0
ENSG00000271595	TCEB1P35	pseudogene	chrY	19576758	19577094	577	1	575	2	1	0	0	0	0	0	0	0	0
ENSG00000012817	KDM5D	protein_coding	chrY	21865750	21906825	577	0	575	2	0	0	0	0	0	0	0	0	0
ENSG00000067048	DDX3Y	protein_coding	chrY	15016018	15032390	577	0	575	2	0	0	0	0	0	0	0	0	0
ENSG00000114374	USP9Y	protein_coding	chrY	14813159	14972764	577	0	575	2	0	0	0	0	0	0	0	0	0
ENSG00000129862	VCY1B	protein_coding	chrY	16168096	16168838	577	0	575	2	0	0	0	0	0	0	0	0	0
ENSG00000129864	VCY	protein_coding	chrY	16097651	16098393	577	0	575	2	0	0	0	0	0	0	0	0	0
ENSG00000129873	CDY2B	protein_coding	chrY	19989289	19992100	577	0	575	2	0	0	0	0	0	0	0	0	0
ENSG00000131002	TXLNG2P	pseudogene	chrY	21729198	21768160	577	0	575	2	0	0	0	0	0	0	0	0	0
ENSG00000157828	RPS4Y2	protein_coding	chrY	22918049	22942918	577	0	575	2	0	0	0	0	0	0	0	0	0
ENSG00000167393	PPP2R3B	protein_coding	chrX	294697	347690	575	2	1	574	2	0	0	0	0	0	0	0	0
ENSG00000169849	TSPY14P	pseudogene	chrY	23630043	23632569	577	0	575	2	0	0	0	0	0	0	0	0	0
ENSG00000176679	TGIF2LY	protein_coding	chrY	3447081	3448082	577	0	531	46	0	0	0	0	0	0	0	0	0
ENSG00000176728	TTTY14	lincRNA	chrY	21034386	21239302	577	0	575	2	0	0	0	0	0	0	0	0	0
ENSG00000182378	PLCXD1	protein_coding	chrX	192988	220023	575	2	19	556	1	0	0	1	0	0	0	0	0
ENSG00000182415	CDY2A	protein_coding	chrY	20137666	20140477	577	0	575	2	0	0	0	0	0	0	0	0	0
ENSG00000183878	UTY	protein_coding	chrY	15360258	15592553	577	0	575	2	0	0	0	0	0	0	0	0	0
ENSG00000188399	ANKRD36P1	pseudogene	chrY	28555961	28566682	577	0	575	2	0	0	0	0	0	0	0	0	0
ENSG00000198692	EIF1AY	protein_coding	chrY	22737610	22755040	577	0	575	2	0	0	0	0	0	0	0	0	0
ENSG00000206159	GYG2P1	pseudogene	chrY	14475146	14532255	577	0	575	2	0	0	0	0	0	0	0	0	0
ENSG00000214207	KRT18P10	pseudogene	chrY	5441185	5442472	577	0	575	2	0	0	0	0	0	0	0	0	0
ENSG00000215414	PSMA6P1	pseudogene	chrY	15398517	15399258	577	0	575	2	0	0	0	0	0	0	0	0	0
ENSG00000215506	TPTE2P4	pseudogene	chrY	28654359	28725837	577	0	575	2	0	0	0	0	0	0	0	0	0
ENSG00000215583	ASS1P6	pseudogene	chrY	14043241	14044475	577	0	575	2	0	0	0	0	0	0	0	0	0
ENSG00000216844	.	pseudogene	chrY	23005141	23005596	577	0	575	2	0	0	0	0	0	0	0	0	0
ENSG00000217179	MTCYBP2	pseudogene	chrY	21033987	21034158	577	0	575	2	0	0	0	0	0	0	0	0	0
ENSG00000217896	ZNF839P1	pseudogene	chrY	21147060	21148284	577	0	575	2	0	0	0	0	0	0	0	0	0
ENSG00000223517	.	lincRNA	chrY	16388091	16389369	577	0	575	2	0	0	0	0	0	0	0	0	0
ENSG00000223600	EEF1A1P41	pseudogene	chrY	2863107	2863314	577	0	388	189	0	0	0	0	0	0	0	0	0
ENSG00000223915	DPPA2P1	pseudogene	chrY	15342764	15343320	577	0	575	2	0	0	0	0	0	0	0	0	0
ENSG00000224033	CDY8P	pseudogene	chrY	20134178	20135788	577	0	575	2	0	0	0	0	0	0	0	0	0
ENSG00000224035	SFPQP1	pseudogene	chrY	15195703	15207719	577	0	575	2	0	0	0	0	0	0	0	0	0
ENSG00000224060	ARSEP1	pseudogene	chrY	14460539	14468226	577	0	575	2	0	0	0	0	0	0	0	0	0
ENSG00000224240	CYCSP49	pseudogene	chrY	28695571	28695890	577	0	575	2	0	0	0	0	0	0	0	0	0
ENSG00000224336	FAM197Y1	protein_coding	chrY	9374240	9384693	577	0	575	1	0	0	0	0	0	0	0	0	0
ENSG00000224482	HSFY4P	pseudogene	chrY	22970661	22973695	577	0	575	2	0	0	0	0	0	0	0	0	0
ENSG00000224518	.	pseudogene	chrY	17053625	17054595	577	0	575	2	0	0	0	0	0	0	0	0	0
ENSG00000225117	ARSDP1	pseudogene	chrY	14474826	14499123	577	0	575	2	0	0	0	0	0	0	0	0	0
ENSG00000225624	TBL1YP1	pseudogene	chrY	22889139	22904786	577	0	575	2	0	0	0	0	0	0	0	0	0
ENSG00000225653	RNF19BPY	pseudogene	chrY	3646037	3647587	577	0	532	45	0	0	0	0	0	0	0	0	0
ENSG00000225740	TCEB1P6	pseudogene	chrY	19949080	19949408	577	0	575	2	0	0	0	0	0	0	0	0	0
ENSG00000225878	SERBP1P2	pseudogene	chrY	4669725	4670889	577	0	575	2	0	0	0	0	0	0	0	0	0
ENSG00000226011	OFD1P1Y	pseudogene	chrY	19921686	19937209	577	0	575	2	0	0	0	0	0	0	0	0	0
ENSG00000226223	TSPY16P	pseudogene	chrY	9477857	9478325	577	0	575	1	0	0	0	0	0	0	0	0	0
ENSG00000226504	TMEM167AP1	pseudogene	chrY	23069229	23069448	577	0	575	2	0	0	0	0	0	0	0	0	0
ENSG00000226555	AGKP1	pseudogene	chrY	16750975	16752238	577	0	575	2	0	0	0	0	0	0	0	0	0
ENSG00000226863	SHROOM2P1	pseudogene	chrY	14649707	14656818	577	0	575	2	0	0	0	0	0	0	0	0	0
ENSG00000227166	STSP1	pseudogene	chrY	17659095	17705211	577	0	575	2	0	0	0	0	0	0	0	0	0
ENSG00000227447	XGPY	pseudogene	chrY	14551844	14619171	577	0	575	2	0	0	0	0	0	0	0	0	0
ENSG00000227629	SLC25A15P1	pseudogene	chrY	28732788	28737748	577	0	575	2	0	0	0	0	0	0	0	0	0
ENSG00000227949	CYCSP46	pseudogene	chrY	17053426	17053630	577	0	575	2	0	0	0	0	0	0	0	0	0
ENSG00000228411	CDY4P	pseudogene	chrY	14913905	14915763	577	0	575	2	0	0	0	0	0	0	0	0	0
ENSG00000228518	SURF6P1	pseudogene	chrY	19304705	19305532	577	0	575	2	0	0	0	0	0	0	0	0	0
ENSG00000228764	ZNF885P	pseudogene	chrY	22551936	22558682	577	0	575	2	0	0	0	0	0	0	0	0	0
ENSG00000228945	CLUHP2	pseudogene	chrY	20442063	20446647	577	0	575	2	0	0	0	0	0	0	0	0	0
ENSG00000229138	CDY6P	pseudogene	chrY	19993978	19995588	577	0	575	2	0	0	0	0	0	0	0	0	0
ENSG00000229232	KRT18P53	pseudogene	chrX	505970	506087	573	4	0	573	2	1	1	0	0	0	0	0	0
ENSG00000229236	TTTY10	lincRNA	chrY	22627553	22681114	577	0	575	2	0	0	0	0	0	0	0	0	0
ENSG00000229302	TAF9P2	pseudogene	chrY	20438492	20439381	577	0	575	2	0	0	0	0	0	0	0	0	0
ENSG00000229308	.	lincRNA	chrY	3904537	3968361	577	0	575	2	0	0	0	0	0	0	0	0	0
ENSG00000229518	UBE2V1P3	pseudogene	chrY	3734346	3734763	577	0	575	2	0	0	0	0	0	0	0	0	0
ENSG00000229551	GAPDHP17	pseudogene	chrY	23023222	23024223	577	0	575	2	0	0	0	0	0	0	0	0	0
ENSG00000230412	TCEB1P12	pseudogene	chrY	20230368	20230696	577	0	575	2	0	0	0	0	0	0	0	0	0
ENSG00000231341	VDAC1P6	pseudogene	chrY	5075255	5076110	577	0	575	2	0	0	0	0	0	0	0	0	0
ENSG00000231436	RBMY3AP	pseudogene	chrY	9448179	9458885	577	0	575	1	0	0	0	0	0	0	0	0	0
ENSG00000231514	FAM58CP	pseudogene	chrY	28772666	28773306	577	0	575	2	0	0	0	0	0	0	0	0	0
ENSG00000231535	LINC00278	lincRNA	chrY	2870952	2970313	577	0	392	185	0	0	0	0	0	0	0	0	0
ENSG00000232226	ARSFP1	pseudogene	chrY	14373024	14378737	577	0	575	2	0	0	0	0	0	0	0	0	0
ENSG00000232522	ZNF886P	pseudogene	chrY	22163070	22174090	577	0	575	2	0	0	0	0	0	0	0	0	0
ENSG00000232617	.	pseudogene	chrY	9502837	9506619	577	0	575	1	0	0	0	0	0	0	0	0	0
ENSG00000232730	FAM8A4P	pseudogene	chrY	14442349	14443562	577	0	575	2	0	0	0	0	0	0	0	0	0
ENSG00000233070	.	antisense	chrY	2834884	2870667	577	0	388	189	0	0	0	0	0	0	0	0	0
ENSG00000233522	FAM224A	lincRNA	chrY	20488138	20515096	577	0	575	2	0	0	0	0	0	0	0	0	0
ENSG00000233843	CYCSP48	pseudogene	chrY	28546757	28547377	577	0	575	2	0	0	0	0	0	0	0	0	0
ENSG00000233864	TTTY15	lincRNA	chrY	14774264	14804162	577	0	575	2	0	0	0	0	0	0	0	0	0
ENSG00000234059	CASKP1	pseudogene	chrY	15042074	15060090	577	0	575	2	0	0	0	0	0	0	0	0	0
ENSG00000234110	TSPY25P	pseudogene	chrY	9461791	9463961	577	0	575	1	0	0	0	0	0	0	0	0	0
ENSG00000234385	RCC2P1	pseudogene	chrY	13901757	13903233	577	0	575	2	0	0	0	0	0	0	0	0	0
ENSG00000234529	GAPDHP19	pseudogene	chrY	21489454	21490459	577	0	575	2	0	0	0	0	0	0	0	0	0
ENSG00000234620	HDHD1P1	pseudogene	chrY	17460541	17567954	577	0	575	2	0	0	0	0	0	0	0	0	0
ENSG00000235001	EIF4A1P2	pseudogene	chrY	5205785	5207005	577	0	575	2	0	0	0	0	0	0	0	0	0
ENSG00000235175	RPL26P37	pseudogene	chrY	5661340	5661778	577	0	575	2	0	0	0	0	0	0	0	0	0
ENSG00000235451	PNPLA4P1	pseudogene	chrY	16192954	16198480	577	0	575	2	0	0	0	0	0	0	0	0	0
ENSG00000235462	TAB3P1	pseudogene	chrY	15265841	15274125	577	0	575	2	0	0	0	0	0	0	0	0	0
ENSG00000235649	MXRA5P1	pseudogene	chrY	14077913	14108092	577	0	575	2	0	0	0	0	0	0	0	0	0
ENSG00000235719	.	pseudogene	chrY	23627269	23629049	577	0	575	2	0	0	0	0	0	0	0	0	0
ENSG00000236131	MED13P1	pseudogene	chrY	17019777	17019948	577	0	575	2	0	0	0	0	0	0	0	0	0
ENSG00000236477	RPS24P1	pseudogene	chrY	14365456	14366162	577	0	575	2	0	0	0	0	0	0	0	0	0
ENSG00000236786	TSPY15P	pseudogene	chrY	9385716	9388290	577	0	575	1	0	0	0	0	0	0	0	0	0
ENSG00000237195	DLGAP5P1	pseudogene	chrY	6026842	6027306	577	0	575	2	0	0	0	0	0	0	0	0	0
ENSG00000237531	.	lincRNA	chrX	950955	955100	575	2	1	574	2	0	0	0	0	0	0	0	0
ENSG00000237917	PARP4P1	pseudogene	chrY	28740997	28780799	577	0	575	2	0	0	0	0	0	0	0	0	0
ENSG00000237997	RCC2P2	pseudogene	chrY	22148460	22149738	577	0	575	2	0	0	0	0	0	0	0	0	0
ENSG00000241859	KALP	pseudogene	chrY	15863535	16027704	577	0	575	2	0	0	0	0	0	0	0	0	0
ENSG00000243980	RN7SL702P	misc_RNA	chrY	14394176	14394465	577	0	575	2	0	0	0	0	0	0	0	0	0
ENSG00000251879	.	miRNA	chrY	5742286	5742379	577	0	575	2	0	0	0	0	0	0	0	0	0
ENSG00000251953	RNA5SP522	rRNA	chrY	20508008	20508124	577	0	575	2	0	0	0	0	0	0	0	0	0
ENSG00000252059	.	miRNA	chrY	5441968	5442060	577	0	575	2	0	0	0	0	0	0	0	0	0
ENSG00000252173	.	snRNA	chrY	18360814	18360921	577	0	575	2	0	0	0	0	0	0	0	0	0
ENSG00000252323	.	snRNA	chrY	18448162	18448269	577	0	575	2	0	0	0	0	0	0	0	0	0
ENSG00000252439	.	miRNA	chrY	20444738	20444833	577	0	575	2	0	0	0	0	0	0	0	0	0
ENSG00000252468	.	snRNA	chrY	4887116	4887307	577	0	575	2	0	0	0	0	0	0	0	0	0
ENSG00000252586	.	miRNA	chrY	14482122	14482230	577	0	575	2	0	0	0	0	0	0	0	0	0
ENSG00000252664	.	miRNA	chrY	18174645	18174709	577	0	575	2	0	0	0	0	0	0	0	0	0
ENSG00000252667	RNA5SP523	rRNA	chrY	20509920	20510033	577	0	575	2	0	0	0	0	0	0	0	0	0
ENSG00000252689	SNORA20	snoRNA	chrY	18250127	18250259	577	0	575	2	0	0	0	0	0	0	0	0	0
ENSG00000252694	.	miRNA	chrY	15779839	15779936	577	0	575	2	0	0	0	0	0	0	0	0	0
ENSG00000252766	.	snRNA	chrY	21180868	21180973	577	0	575	2	0	0	0	0	0	0	0	0	0
ENSG00000252900	.	snRNA	chrY	4043025	4043131	577	0	575	2	0	0	0	0	0	0	0	0	0
ENSG00000260197	.	lincRNA	chrY	21853826	21856492	577	0	575	2	0	0	0	0	0	0	0	0	0
ENSG00000260414	.	pseudogene	chr16	33165672	33165796	30	547	2	28	500	30	11	3	1	1	1	0	0
ENSG00000265161	.	miRNA	chrY	13947442	13947512	577	0	575	2	0	0	0	0	0	0	0	0	0
ENSG00000265197	.	miRNA	chrY	18398126	18398238	577	0	575	2	0	0	0	0	0	0	0	0	0
ENSG00000266220	.	miRNA	chrY	16364064	16364171	577	0	575	2	0	0	0	0	0	0	0	0	0
ENSG00000267793	.	pseudogene	chrY	21760073	21760643	577	0	575	2	0	0	0	0	0	0	0	0	0
ENSG00000269084	.	protein_coding	chrY	21737894	21738068	577	0	575	2	0	0	0	0	0	0	0	0	0
ENSG00000269291	.	protein_coding	chrY	15418466	15429181	577	0	575	2	0	0	0	0	0	0	0	0	0
ENSG00000269464	.	protein_coding	chrY	5306690	5312605	577	0	575	2	0	0	0	0	0	0	0	0	0
ENSG00000270242	.	pseudogene	chrY	13551374	13552752	577	0	575	2	0	0	0	0	0	0	0	0	0
ENSG00000271375	.	pseudogene	chrY	13629402	13629913	577	0	575	2	0	0	0	0	0	0	0	0	0
ENSG00000165246	NLGN4Y	protein_coding	chrY	16634517	16957530	576	0	574	2	0	0	0	0	0	0	0	0	0
ENSG00000223511	.	lincRNA	chrX	1851476	1874878	575	1	0	575	1	0	0	0	0	0	0	0	0
ENSG00000225661	RPL14P5	pseudogene	chrX	969237	970836	575	1	1	574	1	0	0	0	0	0	0	0	0
ENSG00000228136	.	lincRNA	chr9	42275938	42298165	20	556	0	20	472	83	1	0	0	0	0	0	0
ENSG00000257931	.	lincRNA	chr14	19932011	19972292	0	576	0	0	180	297	89	8	2	0	0	0	0
ENSG00000264510	.	miRNA	chrX	1410647	1410721	573	3	0	573	0	3	0	0	0	0	0	0	0
ENSG00000002586	CD99	protein_coding	chrX	2609219	2659350	575	0	0	575	0	0	0	0	0	0	0	0	0
ENSG00000067646	ZFY	protein_coding	chrY	2803111	2850547	575	0	290	285	0	0	0	0	0	0	0	0	0
ENSG00000124333	VAMP7	protein_coding	chrX	155110955	155173433	575	0	0	575	0	0	0	0	0	0	0	0	0
ENSG00000124334	IL9R	protein_coding	chrX	155227245	155240482	575	0	0	575	0	0	0	0	0	0	0	0	0
ENSG00000129824	RPS4Y1	protein_coding	chrY	2709526	2800041	575	0	290	285	0	0	0	0	0	0	0	0	0
ENSG00000168939	SPRY3	protein_coding	chrX	154997473	155012121	575	0	0	575	0	0	0	0	0	0	0	0	0
ENSG00000169084	DHRSX	protein_coding	chrX	2137556	2420846	575	0	0	575	0	0	0	0	0	0	0	0	0
ENSG00000169093	ASMTL	protein_coding	chrX	1522031	1572655	575	0	0	575	0	0	0	0	0	0	0	0	0
ENSG00000169100	SLC25A6	protein_coding	chrX	1505044	1511617	575	0	0	575	0	0	0	0	0	0	0	0	0
ENSG00000182162	P2RY8	protein_coding	chrX	1581464	1656000	575	0	0	575	0	0	0	0	0	0	0	0	0
ENSG00000183704	SLC9B1P1	protein_coding	chrY	13496240	13524717	575	0	575	0	0	0	0	0	0	0	0	0	0
ENSG00000183909	OR4G2P	pseudogene	chr15	102467007	102467910	21	554	0	21	255	290	9	0	0	0	0	0	0
ENSG00000184895	SRY	protein_coding	chrY	2654895	2655740	575	0	290	285	0	0	0	0	0	0	0	0	0
ENSG00000185291	IL3RA	protein_coding	chrX	1455508	1501578	575	0	0	575	0	0	0	0	0	0	0	0	0
ENSG00000196433	ASMT	protein_coding	chrX	1733893	1761974	575	0	0	575	0	0	0	0	0	0	0	0	0
ENSG00000197976	AKAP17A	protein_coding	chrX	1710485	1721407	575	0	0	575	0	0	0	0	0	0	0	0	0
ENSG00000198223	CSF2RA	protein_coding	chrX	1387692	1429274	573	2	0	573	0	2	0	0	0	0	0	0	0
ENSG00000205755	CRLF2	protein_coding	chrX	1314889	1331616	573	2	4	569	1	1	0	0	0	0	0	0	0
ENSG00000214717	ZBED1	protein_coding	chrX	2404454	2419008	575	0	0	575	0	0	0	0	0	0	0	0	0
ENSG00000223274	RNA5SP498	rRNA	chrX	1419148	1419268	572	3	0	572	0	3	0	0	0	0	0	0	0
ENSG00000223571	.	sense_intronic	chrX	2252335	2254451	574	1	0	574	1	0	0	0	0	0	0	0	0
ENSG00000226179	LINC00685	antisense	chrX	281724	282586	573	2	11	562	1	1	0	0	0	0	0	0	0
ENSG00000227289	HSFY3P	pseudogene	chrY	2749723	2751693	575	0	290	285	0	0	0	0	0	0	0	0	0
ENSG00000228410	TCEB1P24	pseudogene	chrX	155208656	155208990	575	0	0	575	0	0	0	0	0	0	0	0	0
ENSG00000229163	NAP1L1P2	pseudogene	chrY	2797041	2799161	575	0	290	285	0	0	0	0	0	0	0	0	0
ENSG00000230542	LINC00102	lincRNA	chrX	2531028	2533388	575	0	0	575	0	0	0	0	0	0	0	0	0
ENSG00000232195	TOMM22P2	pseudogene	chrY	2696022	2696259	575	0	290	285	0	0	0	0	0	0	0	0	0
ENSG00000236017	.	antisense	chrX	1520661	1532921	575	0	0	575	0	0	0	0	0	0	0	0	0
ENSG00000236871	LINC00106	lincRNA	chrX	1515319	1518295	575	0	0	575	0	0	0	0	0	0	0	0	0
ENSG00000237040	DPH3P2	pseudogene	chrX	155105298	155105548	575	0	0	575	0	0	0	0	0	0	0	0	0
ENSG00000237659	RNASEH2CP1	pseudogene	chrY	2657867	2658369	575	0	290	285	0	0	0	0	0	0	0	0	0
ENSG00000237801	AMDP1	pseudogene	chrX	155058247	155059239	575	0	0	575	0	0	0	0	0	0	0	0	0
ENSG00000251841	.	snRNA	chrY	2652789	2652894	575	0	290	285	0	0	0	0	0	0	0	0	0
ENSG00000264819	.	miRNA	chrX	1410986	1411060	570	5	0	570	2	3	0	0	0	0	0	0	0
ENSG00000270455	PABPC1P5	pseudogene	chrY	13491302	13493369	575	0	575	0	0	0	0	0	0	0	0	0	0
ENSG00000270726	.	processed_transcript	chrX	155233882	155255299	575	0	0	575	0	0	0	0	0	0	0	0	0
ENSG00000185960	SHOX	protein_coding	chrX	585078	620146	574	0	0	574	0	0	0	0	0	0	0	0	0
ENSG00000254468	.	lincRNA	chr11	121278	125784	574	0	0	573	0	0	0	0	0	0	0	0	0
ENSG00000259029	DUX4L18	pseudogene	chrY	13477232	13478499	542	32	326	172	0	1	0	0	0	0	0	2	6
ENSG00000265350	RN7SL355P	misc_RNA	chrX	1437738	1438052	574	0	0	574	0	0	0	0	0	0	0	0	0
ENSG00000227353	.	pseudogene	chr9	44477548	44478456	545	28	41	504	27	1	0	0	0	0	0	0	0
ENSG00000234622	.	lincRNA	chrX	1886239	1887669	569	4	0	569	1	2	1	0	0	0	0	0	0
ENSG00000239114	snoU13	snoRNA	chr16	30290568	30290672	5	567	0	5	564	3	0	0	0	0	0	0	0
ENSG00000241536	.	pseudogene	chr9	39485379	39485866	566	6	0	566	6	0	0	0	0	0	0	0	0
ENSG00000244306	.	lincRNA	chr14	19854097	19925348	0	571	0	0	135	306	107	19	3	1	0	0	0
ENSG00000223773	CD99P1	pseudogene	chrX	2527388	2575270	570	0	0	570	0	0	0	0	0	0	0	0	0
ENSG00000236943	.	antisense	chr1	144456137	144521970	570	0	37	531	0	0	0	0	0	0	0	0	0
ENSG00000252523	.	snRNA	chr7	143451720	143451823	12	558	0	12	533	25	0	0	0	0	0	0	0
ENSG00000177693	OR4F4	protein_coding	chr15	102462244	102463298	21	548	0	20	257	282	9	0	0	0	0	0	0
ENSG00000270249	.	protein_coding	chr7	102181947	102232891	23	546	0	23	165	266	93	20	2	0	0	0	0
ENSG00000235833	.	pseudogene	chr2	98140411	98141439	568	0	100	468	0	0	0	0	0	0	0	0	0
ENSG00000267616	.	lincRNA	chr19	159360	174665	564	4	0	563	4	0	0	0	0	0	0	0	0
ENSG00000099715	PCDH11Y	protein_coding	chrY	4868266	5610265	567	0	565	2	0	0	0	0	0	0	0	0	0
ENSG00000224226	TBC1D3B	protein_coding	chr17	34493060	34503996	2	565	1	1	340	190	28	4	2	1	0	0	0
ENSG00000265580	.	miRNA	chr18	64963518	64963619	567	0	94	473	0	0	0	0	0	0	0	0	0
ENSG00000250794	ALG1L12P	pseudogene	chr8	12278540	12282509	503	63	1	500	47	16	0	0	0	0	0	0	0
ENSG00000265591	.	miRNA	chr4	49585041	49585116	76	490	0	76	22	275	61	21	30	45	26	7	3
ENSG00000265826	.	miRNA	chr8	12280512	12280578	503	63	1	500	47	16	0	0	0	0	0	0	0
ENSG00000270921	CICP23	pseudogene	chr11	123311	126123	566	0	0	565	0	0	0	0	0	0	0	0	0
ENSG00000170152	.	pseudogene	chr9	44997999	44998719	564	1	4	559	0	1	0	0	0	0	0	0	0
ENSG00000255162	.	pseudogene	chr11	89519112	89521006	191	374	16	175	348	26	0	0	0	0	0	0	0
ENSG00000257731	.	pseudogene	chr14	19421520	19422698	4	561	0	4	215	289	44	9	4	0	0	0	0
ENSG00000232274	.	lincRNA	chr1	143118703	143211070	0	564	0	0	68	320	125	30	18	3	0	0	0
ENSG00000234320	.	pseudogene	chr9	66954106	66954749	564	0	2	554	0	0	0	0	0	0	0	0	0
ENSG00000237846	.	pseudogene	chr9	42250839	42251545	373	191	1	372	171	19	1	0	0	0	0	0	0
ENSG00000258363	GRAMD4P4	pseudogene	chr14	19959516	19961162	159	405	26	133	126	215	57	6	1	0	0	0	0
ENSG00000271317	.	IG_D_gene	chr15	20210049	20210068	3	561	0	3	319	196	33	10	3	0	0	0	0
ENSG00000242086	LINC00969	lincRNA	chr3	195384932	195460422	0	563	0	0	250	234	68	9	1	1	0	0	0
ENSG00000260847	.	lincRNA	chr16	32199653	32204851	25	538	0	25	336	147	37	8	8	1	0	1	0
ENSG00000197262	CCL4L2	protein_coding	chr17	34639792	34641846	344	218	13	331	181	33	4	0	0	0	0	0	0
ENSG00000211940	.	IG_V_gene	chr14	106552284	106552809	560	0	96	464	0	0	0	0	0	0	0	0	0
ENSG00000233424	.	lincRNA	chr9	44256579	44263319	560	0	117	443	0	0	0	0	0	0	0	0	0
ENSG00000238083	LRRC37A2	protein_coding	chr17	44588876	44633016	311	249	0	311	221	25	2	1	0	0	0	0	0
ENSG00000254117	.	IG_V_pseudogene	chr14	106559545	106559975	560	0	96	464	0	0	0	0	0	0	0	0	0
ENSG00000211939	.	IG_V_gene	chr14	106539078	106539577	559	0	96	463	0	0	0	0	0	0	0	0	0
ENSG00000226007	.	lincRNA	chr9	46843637	46846025	137	422	3	134	343	79	0	0	0	0	0	0	0
ENSG00000233336	.	lincRNA	chr1	13146776	13147256	504	55	200	303	55	0	0	0	0	0	0	0	0
ENSG00000244198	.	antisense	chr7	143891950	143977640	0	559	0	0	262	247	45	5	0	0	0	0	0
ENSG00000256424	.	lincRNA	chr12	132131657	132132666	549	10	91	458	10	0	0	0	0	0	0	0	0
ENSG00000134250	NOTCH2	protein_coding	chr1	120454175	120612240	0	558	0	0	50	506	2	0	0	0	0	0	0
ENSG00000227488	GAGE12D	protein_coding	chrX	49306369	49313697	51	507	3	48	226	231	33	14	1	0	2	0	0
ENSG00000261704	.	IG_V_pseudogene	chr16	32046173	32046647	0	558	0	0	356	185	11	3	3	0	0	0	0
ENSG00000225480	.	pseudogene	chr22	17378334	17378436	0	557	0	0	286	245	26	0	0	0	0	0	0
ENSG00000263980	.	miRNA	chrX	1412507	1412582	551	6	0	551	2	4	0	0	0	0	0	0	0
ENSG00000233961	.	pseudogene	chr9	69065654	69084989	13	543	3	10	451	91	1	0	0	0	0	0	0
ENSG00000238413	Y_RNA	misc_RNA	chr9	46141563	46141675	448	107	9	439	98	8	1	0	0	0	0	0	0
ENSG00000205020	CCL4L1	protein_coding	chr17	34538309	34540280	359	193	15	344	135	48	10	0	0	0	0	0	0
ENSG00000234654	.	pseudogene	chr1	143245822	143246210	9	543	0	9	6	62	198	82	43	41	33	33	45
ENSG00000250769	.	pseudogene	chr4	49509780	49510823	4	548	3	1	0	2	14	9	25	56	66	53	323
ENSG00000150244	TRIM48	protein_coding	chr11	55029657	55038595	540	11	83	456	10	1	0	0	0	0	0	0	0
ENSG00000230556	.	pseudogene	chr7	143275999	143276165	549	2	1	547	2	0	0	0	0	0	0	0	0
ENSG00000251973	.	snRNA	chr2	131255315	131255422	551	0	0	551	0	0	0	0	0	0	0	0	0
ENSG00000255543	.	pseudogene	chr11	55034883	55035112	540	11	83	456	10	1	0	0	0	0	0	0	0
ENSG00000263835	.	miRNA	chrX	1413024	1413099	543	7	0	543	2	5	0	0	0	0	0	0	0
ENSG00000265658	MIR3690	miRNA	chrX	1412810	1412885	543	7	0	543	2	5	0	0	0	0	0	0	0
ENSG00000261048	.	pseudogene	chr15	21095534	21095935	17	532	0	17	144	224	122	30	9	3	0	0	0
ENSG00000258188	.	lincRNA	chr14	19812175	19859970	0	548	0	0	115	263	137	29	3	0	1	0	0
ENSG00000265315	RN7SL199P	misc_RNA	chr17	44614899	44615180	333	214	0	333	185	26	2	1	0	0	0	0	0
ENSG00000168122	ZNF355P	pseudogene	chr21	14467625	14486111	460	86	41	401	11	75	0	0	0	0	0	0	0
ENSG00000247765	.	lincRNA	chr15	21941146	21968151	14	532	0	14	88	174	119	90	36	14	9	1	1
ENSG00000261365	.	pseudogene	chr15	28718467	28718594	0	546	0	0	413	133	0	0	0	0	0	0	0
ENSG00000179750	APOBEC3B	protein_coding	chr22	39378351	39388809	544	1	65	479	1	0	0	0	0	0	0	0	0
ENSG00000224828	.	pseudogene	chr9	43318618	43319576	524	21	109	415	19	2	0	0	0	0	0	0	0
ENSG00000237474	.	pseudogene	chr2	90512494	90512771	0	545	0	0	53	468	24	0	0	0	0	0	0
ENSG00000184879	.	pseudogene	chr9	45733440	45734160	535	9	21	514	4	5	0	0	0	0	0	0	0
ENSG00000188681	TEKT4P2	pseudogene	chr21	9907189	9968585	0	544	0	0	0	0	0	2	67	248	15	1	211
ENSG00000204807	FAM27E2	protein_coding	chr9	45733558	45734896	535	9	21	514	4	5	0	0	0	0	0	0	0
ENSG00000229523	.	pseudogene	chr9	45729708	45730417	530	14	21	509	4	9	1	0	0	0	0	0	0
ENSG00000257635	.	pseudogene	chr14	19475115	19476455	21	523	0	21	242	239	36	5	1	0	0	0	0
ENSG00000258198	.	pseudogene	chr14	19854815	19855864	41	503	0	41	186	232	69	14	1	0	1	0	0
ENSG00000201792	.	snRNA	chr17	34773399	34773506	105	438	0	105	262	161	14	1	0	0	0	0	0
ENSG00000260525	.	pseudogene	chr16	33677505	33677935	18	525	0	18	379	122	19	3	1	1	0	0	0
ENSG00000184115	.	lincRNA	chr2	111160490	111192743	541	0	2	533	0	0	0	0	0	0	0	0	0
ENSG00000198555	.	pseudogene	chr16	33778505	33790097	109	431	15	94	296	94	18	14	9	0	0	0	0
ENSG00000227159	DDX11L16	pseudogene	chrX	155255322	155257848	524	16	0	524	3	8	3	2	0	0	0	0	0
ENSG00000227318	.	pseudogene	chr9	66664324	66665950	5	535	2	3	308	76	124	27	0	0	0	0	0
ENSG00000261682	.	lincRNA	chr16	33140636	33145820	29	510	2	27	464	29	11	3	1	1	1	0	0
ENSG00000250111	.	pseudogene	chr17	18739019	18745677	538	0	96	442	0	0	0	0	0	0	0	0	0
ENSG00000204788	.	protein_coding	chr9	69377901	69380597	447	89	14	433	62	27	0	0	0	0	0	0	0
ENSG00000232417	CT45A3	protein_coding	chrX	134883487	134891885	0	536	0	0	73	231	197	28	6	1	0	0	0
ENSG00000235893	.	pseudogene	chr9	70348572	70349113	535	1	306	229	1	0	0	0	0	0	0	0	0
ENSG00000251402	FAM90A25P	pseudogene	chr8	12272588	12275599	452	84	5	444	54	26	4	0	0	0	0	0	0
ENSG00000230804	.	pseudogene	chr9	42266979	42267558	426	109	2	423	91	17	1	0	0	0	0	0	0
ENSG00000253816	.	pseudogene	chr5	69515744	69580686	534	1	0	529	1	0	0	0	0	0	0	0	0
ENSG00000263029	.	pseudogene	chr16	16354722	16355092	534	1	71	463	1	0	0	0	0	0	0	0	0
ENSG00000270783	.	IG_D_gene	chr15	20211157	20211188	5	530	0	5	289	195	33	10	3	0	0	0	0
ENSG00000239172	snoU13	snoRNA	chr16	22492794	22492898	1	533	0	1	527	5	0	0	0	0	0	0	0
ENSG00000259646	.	pseudogene	chr15	102443356	102443407	29	505	0	28	254	244	7	0	0	0	0	0	0
ENSG00000260781	ARHGAP23P1	pseudogene	chr16	33709885	33739634	17	517	0	17	404	87	15	5	6	0	0	0	0
ENSG00000255544	DEFB108P3	pseudogene	chr8	11952684	11957045	532	0	18	514	0	0	0	0	0	0	0	0	0
ENSG00000270251	.	pseudogene	chrX	120120241	120120493	528	3	302	226	3	0	0	0	0	0	0	0	0
ENSG00000229420	.	pseudogene	chr1	143245163	143245590	12	518	0	12	9	65	193	68	41	40	32	33	37
ENSG00000258780	BMS1P15	pseudogene	chr15	20359028	20366079	11	519	0	11	60	127	167	110	35	12	8	0	0
ENSG00000221444	.	miRNA	chr15	32685590	32685673	522	7	2	518	7	0	0	0	0	0	0	0	0
ENSG00000231517	.	pseudogene	chr9	45737472	45738490	521	8	21	500	4	4	0	0	0	0	0	0	0
ENSG00000236679	.	pseudogene	chr1	470970	471355	481	48	440	41	47	1	0	0	0	0	0	0	0
ENSG00000259243	GOLGA6L19	protein_coding	chr15	83011378	83018198	528	0	0	528	0	0	0	0	0	0	0	0	0
ENSG00000122674	CCZ1	protein_coding	chr7	5938355	5965605	524	3	73	450	3	0	0	0	0	0	0	0	0
ENSG00000182484	WASH6P	pseudogene	chrX	155250490	155255375	522	5	0	522	2	3	0	0	0	0	0	0	0
ENSG00000260075	NSFP1	pseudogene	chr17	44450220	44564507	298	228	0	298	199	25	3	1	0	0	0	0	0
ENSG00000235857	CTBP2P1	pseudogene	chrY	59001390	59001635	0	525	0	0	0	1	2	0	2	6	15	22	477
ENSG00000243480	AMY2A	protein_coding	chr1	104159998	104168402	10	514	0	10	287	197	26	4	0	0	0	0	0
ENSG00000236825	.	pseudogene	chr9	46918097	46919049	379	144	3	376	62	79	3	0	0	0	0	0	0
ENSG00000244371	PFN1P8	pseudogene	chr1	146392309	146392852	523	0	134	389	0	0	0	0	0	0	0	0	0
ENSG00000254193	.	pseudogene	chr8	100583	100728	523	0	266	256	0	0	0	0	0	0	0	0	0
ENSG00000271321	CTAGE6	protein_coding	chr7	143452181	143454789	14	509	0	14	484	25	0	0	0	0	0	0	0
ENSG00000260141	.	lincRNA	chr16	33054929	33106752	26	496	2	23	455	26	8	4	1	1	1	0	0
ENSG00000231212	.	lincRNA	chr9	46661241	46662837	9	512	1	8	440	70	2	0	0	0	0	0	0
ENSG00000259455	.	protein_coding	chr15	23405068	23414193	18	503	0	18	289	212	2	0	0	0	0	0	0
ENSG00000206946	.	snRNA	chr9	66712627	66712734	1	519	0	1	192	135	158	33	1	0	0	0	0
ENSG00000226002	.	pseudogene	chr7	64544480	64560610	0	520	0	0	520	0	0	0	0	0	0	0	0
ENSG00000241532	AGGF1P3	pseudogene	chr3	75702711	75703924	0	520	0	0	19	87	362	50	0	0	0	0	0
ENSG00000259800	.	pseudogene	chr16	33141555	33141763	29	491	2	27	445	29	11	3	1	1	1	0	0
ENSG00000259852	.	IG_V_pseudogene	chr16	32989781	32990212	17	503	1	16	465	21	10	4	1	1	1	0	0
ENSG00000204805	FAM27E4	pseudogene	chr9	44997776	44999352	518	1	0	517	0	1	0	0	0	0	0	0	0
ENSG00000240859	.	lincRNA	chr7	149596	155465	518	0	88	430	0	0	0	0	0	0	0	0	0
ENSG00000258771	.	pseudogene	chr15	21286140	21286776	60	458	0	60	161	188	79	24	4	1	0	0	0
ENSG00000170215	FAM27B	protein_coding	chr9	67792937	67794111	0	516	0	0	46	264	175	31	0	0	0	0	0
ENSG00000236233	.	pseudogene	chr9	67792166	67794649	0	516	0	0	46	264	175	31	0	0	0	0	0
ENSG00000264940	SNORD3C	lincRNA	chr17	19092977	19093558	502	14	7	492	14	0	0	0	0	0	0	0	0
ENSG00000214660	SLC29A4P2	pseudogene	chr7	63016975	63022966	0	515	0	0	403	112	0	0	0	0	0	0	0
ENSG00000248769	.	pseudogene	chr5	68949074	68950161	511	4	0	511	1	1	2	0	0	0	0	0	0
ENSG00000234394	.	lincRNA	chr9	70921443	70945542	0	514	0	0	291	217	6	0	0	0	0	0	0
ENSG00000196834	POTEI	protein_coding	chr2	131217027	131267239	513	0	0	513	0	0	0	0	0	0	0	0	0
ENSG00000206972	.	snRNA	chr15	30546604	30546711	16	497	0	16	495	2	0	0	0	0	0	0	0
ENSG00000248472	DDX11L9	pseudogene	chr15	102516757	102519298	5	507	0	5	48	357	101	1	0	0	0	0	0
ENSG00000264485	RN7SL627P	misc_RNA	chr17	18743930	18744231	512	0	96	416	0	0	0	0	0	0	0	0	0
ENSG00000235310	.	pseudogene	chr9	69501017	69502204	237	274	5	228	246	28	0	0	0	0	0	0	0
ENSG00000255495	FAM85A	antisense	chr8	12051975	12053789	35	476	1	34	307	159	10	0	0	0	0	0	0
ENSG00000270185	.	IG_D_gene	chr15	21223128	21223145	111	400	0	109	184	156	45	12	3	0	0	0	0
ENSG00000186092	OR4F5	protein_coding	chr1	69090	70008	115	394	0	114	264	130	0	0	0	0	0	0	0
ENSG00000262974	.	pseudogene	chr16	18544739	18545139	21	488	0	21	480	6	0	0	0	0	0	0	0
ENSG00000235832	CNN2P3	pseudogene	chr9	69498581	69499487	235	273	4	227	247	26	0	0	0	0	0	0	0
ENSG00000272949	.	processed_transcript	chr7	102123790	102184211	40	468	0	40	234	181	43	9	1	0	0	0	0
ENSG00000185037	ZNF733P	pseudogene	chr7	62751895	62764434	40	466	0	40	466	0	0	0	0	0	0	0	0
ENSG00000243059	RN7SL400P	misc_RNA	chr15	21308173	21308467	60	445	0	60	60	188	104	56	15	16	2	4	0
ENSG00000198062	POTEH	protein_coding	chr22	16256440	16287937	0	504	0	0	132	310	57	4	1	0	0	0	0
ENSG00000226108	.	pseudogene	chr9	41879687	41880646	490	14	0	489	10	3	1	0	0	0	0	0	0
ENSG00000231995	.	pseudogene	chr9	46577619	46578220	50	454	18	32	420	34	0	0	0	0	0	0	0
ENSG00000250765	.	lincRNA	chr5	180756241	180769214	504	0	0	501	0	0	0	0	0	0	0	0	0
ENSG00000255305	.	pseudogene	chr11	89711707	89713829	488	16	0	487	16	0	0	0	0	0	0	0	0
ENSG00000221714	.	miRNA	chr8	12384246	12384350	2	501	0	2	263	137	63	26	11	0	0	0	0
ENSG00000249005	FAM90A4P	pseudogene	chr8	7129669	7132680	456	47	0	455	17	23	6	1	0	0	0	0	0
ENSG00000257171	.	pseudogene	chr14	19172102	19188741	2	500	0	2	386	113	1	0	0	0	0	0	0
ENSG00000261554	.	pseudogene	chr15	21098711	21099309	9	492	0	9	122	211	118	30	8	3	0	0	0
ENSG00000268343	.	protein_coding	chr15	21004686	21005367	45	456	0	44	102	204	106	35	7	2	0	0	0
ENSG00000180658	OR2A4	protein_coding	chr6	132021519	132022635	1	498	0	1	452	45	1	0	0	0	0	0	0
ENSG00000185775	SPATA31A6	protein_coding	chr9	43624506	43630730	474	25	65	409	25	0	0	0	0	0	0	0	0
ENSG00000255963	PPIAL4A	protein_coding	chr1	147954634	147955419	498	1	11	487	1	0	0	0	0	0	0	0	0
ENSG00000261440	.	pseudogene	chr16	33938202	33939259	0	499	0	0	80	91	15	13	14	17	32	43	194
ENSG00000263964	.	miRNA	chr15	28735897	28735991	0	499	0	0	179	253	57	9	1	0	0	0	0
ENSG00000273308	.	lincRNA	chr3	197372539	197372888	1	498	0	1	471	22	1	0	0	0	0	0	0
ENSG00000232433	.	pseudogene	chr9	42493616	42494809	5	493	0	5	272	205	15	1	0	0	0	0	0
ENSG00000251705	.	rRNA	chrY	10037763	10037915	497	1	496	0	0	0	0	0	0	1	0	0	0
ENSG00000266497	.	pseudogene	chr17	44581311	44586705	279	219	0	279	188	27	3	1	0	0	0	0	0
ENSG00000241465	GAGE12I	protein_coding	chrX	49216658	49223943	0	497	0	0	88	265	80	32	21	5	3	1	2
ENSG00000271305	.	IG_D_gene	chr15	21220376	21220407	114	383	0	112	170	151	47	12	3	0	0	0	0
ENSG00000196400	.	protein_coding	chr9	69252844	69254032	15	481	6	9	467	13	0	0	0	0	0	0	0
ENSG00000261089	.	pseudogene	chr16	28425023	28426339	493	1	0	493	1	0	0	0	0	0	0	0	0
ENSG00000183929	DUSP5P1	pseudogene	chr1	228744884	228788150	0	493	0	0	0	1	13	44	91	110	95	56	83
[truncated: 20,453 more rows]
