# Supplementary material for: Rare variant discovery by deep whole-genome sequencing of 1,070 Japanese individuals
Source: Nat Commun. 2015 Aug 21;6:8018. doi: 10.1038/ncomms9018 (PMC4560751; doi:10.1038/ncomms9018)
Supplement: Supplementary Data 2 — Precision and recall of SNVs [file ncomms9018-s3.xls]

## Sheet: Sheet1
Supplementary Data 2 | Precision and recall of SNVs
	bowtie2+bcftools			bwamem+unified
ID	Precison	Recall	F-measure	Precision	Recall	F-measure
1	0.998084	0.963528	0.980502	0.996754	0.972616	0.984537
2	0.998272	0.962918	0.980276	0.996878	0.972812	0.984698
3	0.998105	0.960949	0.979175	0.996754	0.971376	0.983901
4	0.99814	0.962791	0.980147	0.996764	0.972165	0.984311
5	0.998155	0.961716	0.979597	0.996765	0.972231	0.984345
6	0.998123	0.961197	0.979312	0.996713	0.971976	0.984189
7	0.998209	0.962849	0.98021	0.996921	0.972838	0.984732
8	0.998187	0.962578	0.980059	0.996796	0.971808	0.984143
9	0.99815	0.9626	0.980053	0.996791	0.972241	0.984363
10	0.998091	0.961579	0.979495	0.996726	0.971713	0.984061
11	0.998164	0.964323	0.980952	0.996832	0.97297	0.984756
12	0.998184	0.962667	0.980104	0.996795	0.972433	0.984463
13	0.998095	0.962487	0.979968	0.996693	0.972222	0.984305
14	0.998128	0.963119	0.980311	0.99686	0.972083	0.984316
15	0.998283	0.96265	0.980143	0.99693	0.972186	0.984403
16	0.998239	0.962851	0.980226	0.996924	0.97225	0.984432
17	0.998084	0.961899	0.979657	0.996858	0.971339	0.983933
18	0.998124	0.962594	0.980037	0.996828	0.97162	0.984063
19	0.998186	0.961902	0.979708	0.996893	0.972596	0.984595
20	0.998229	0.962842	0.980216	0.996839	0.973031	0.984791
21	0.998072	0.961703	0.97955	0.996737	0.971214	0.98381
22	0.997918	0.95955	0.978358	0.996685	0.970178	0.983253
23	0.998065	0.961184	0.979277	0.996708	0.97145	0.983917
24	0.998089	0.962874	0.980165	0.99671	0.972602	0.984508
25	0.997978	0.962023	0.979671	0.996648	0.972326	0.984337
26	0.998026	0.962091	0.979729	0.996771	0.972399	0.984434
27	0.998093	0.963223	0.980348	0.996719	0.972763	0.984595
28	0.997964	0.961656	0.979474	0.996724	0.971825	0.984117
29	0.998135	0.962418	0.979951	0.996864	0.972365	0.984462
30	0.998019	0.962421	0.979897	0.996712	0.972503	0.984459
31	0.998132	0.961554	0.979502	0.996707	0.972255	0.984329
32	0.998188	0.962526	0.980033	0.996771	0.972488	0.98448
33	0.998085	0.962131	0.979778	0.996779	0.972241	0.984357
34	0.998059	0.962525	0.97997	0.996834	0.972498	0.984516
35	0.998034	0.9609	0.979115	0.996694	0.97119	0.983777
36	0.998047	0.960788	0.979063	0.996607	0.971326	0.983804
37	0.99816	0.962725	0.980122	0.996789	0.972535	0.984513
38	0.998209	0.961658	0.979593	0.996878	0.971907	0.984234
39	0.998129	0.961313	0.979375	0.99669	0.972002	0.984191
40	0.998241	0.962636	0.980115	0.996797	0.972421	0.984458
41	0.998202	0.963235	0.980407	0.996824	0.972828	0.98468
42	0.998021	0.962343	0.979857	0.996767	0.972188	0.984324
43	0.998069	0.961455	0.97942	0.99672	0.971662	0.984032
44	0.998077	0.961642	0.979521	0.996625	0.971202	0.983749
45	0.998225	0.962276	0.979921	0.996812	0.971739	0.984116
46	0.998032	0.961797	0.97958	0.996798	0.972195	0.984343
47	0.99812	0.962872	0.980179	0.996774	0.972548	0.984512
48	0.998137	0.962125	0.9798	0.996899	0.972048	0.984317
49	0.998194	0.962322	0.97993	0.996847	0.972424	0.984484
50	0.997985	0.961735	0.979525	0.99661	0.971905	0.984102
51	0.998184	0.963296	0.98043	0.996685	0.97256	0.984475
52	0.997977	0.959688	0.978458	0.996595	0.968619	0.982408
53	0.998041	0.960275	0.978794	0.996646	0.969185	0.982724
54	0.998106	0.962068	0.979756	0.996642	0.971299	0.983807
55	0.998203	0.962642	0.9801	0.99669	0.971522	0.983945
56	0.998091	0.9624	0.979921	0.996708	0.972221	0.984312
57	0.998099	0.962153	0.979796	0.99681	0.972337	0.984421
58	0.998234	0.962297	0.979936	0.997002	0.972183	0.984436
59	0.998111	0.961744	0.97959	0.996764	0.971951	0.984201
60	0.998163	0.963568	0.98056	0.996841	0.972851	0.9847
61	0.998096	0.962404	0.979925	0.996649	0.972083	0.984213
62	0.998114	0.961729	0.979584	0.996585	0.97166	0.983965
63	0.99816	0.962965	0.980247	0.996906	0.972477	0.98454
64	0.998247	0.963425	0.980527	0.996867	0.972691	0.984631
65	0.99813	0.962514	0.979999	0.996771	0.971544	0.983996
66	0.998013	0.961852	0.979599	0.996676	0.971023	0.983682
67	0.998148	0.962494	0.979997	0.99684	0.972346	0.984441
68	0.998147	0.963003	0.98026	0.996765	0.972572	0.98452
69	0.998142	0.962954	0.980232	0.996886	0.972249	0.984413
70	0.998099	0.961878	0.979654	0.996703	0.971728	0.984057
71	0.998119	0.96263	0.980053	0.996774	0.971885	0.984172
72	0.998011	0.960659	0.978979	0.996748	0.96967	0.983023
73	0.998259	0.961659	0.979617	0.996913	0.972167	0.984385
74	0.998122	0.961679	0.979562	0.996883	0.972316	0.984446
75	0.998143	0.961268	0.979359	0.996795	0.971921	0.984201
76	0.998195	0.962205	0.97987	0.996783	0.972274	0.984376
77	0.998003	0.960006	0.978636	0.9967	0.969322	0.98282
78	0.99813	0.962448	0.979964	0.996721	0.972342	0.984381
79	0.998212	0.963902	0.980757	0.996791	0.973033	0.984769
80	0.998149	0.961923	0.979701	0.996796	0.971382	0.983925
81	0.998079	0.960742	0.979055	0.996553	0.969975	0.983084
82	0.998084	0.961149	0.979268	0.996551	0.970282	0.983241
83	0.998211	0.963061	0.980321	0.996801	0.97257	0.984536
84	0.998224	0.962801	0.980193	0.996844	0.97235	0.984445
85	0.998191	0.962463	0.980001	0.996886	0.972179	0.984377
86	0.99821	0.963234	0.98041	0.996905	0.972665	0.984636
87	0.998078	0.961859	0.979634	0.996815	0.97154	0.984015
88	0.998132	0.961867	0.979664	0.996644	0.971803	0.984067
89	0.997993	0.963745	0.98057	0.996733	0.97268	0.98456
90	0.998069	0.963664	0.980565	0.996747	0.972436	0.984441
91	0.998169	0.9621	0.979803	0.99675	0.971566	0.983997
92	0.998218	0.961943	0.979745	0.996896	0.971065	0.983811
93	0.998083	0.960852	0.979114	0.996637	0.970404	0.983346
94	0.998128	0.961281	0.979358	0.996654	0.971217	0.983771
95	0.998104	0.961347	0.979381	0.99673	0.970821	0.983605
96	0.998184	0.962342	0.979935	0.996878	0.971533	0.984042
97	0.998199	0.962328	0.979935	0.996699	0.972401	0.9844
98	0.998088	0.962516	0.979979	0.996801	0.972412	0.984455
99	0.998086	0.961342	0.979369	0.996691	0.971667	0.98402
100	0.998069	0.961674	0.979534	0.996619	0.971975	0.984143
101	0.998244	0.96165	0.979605	0.996884	0.97187	0.984218
102	0.998201	0.962104	0.97982	0.996859	0.972	0.984273
103	0.998139	0.962864	0.980184	0.996728	0.972312	0.984369
104	0.998052	0.959011	0.978142	0.996645	0.968459	0.98235
105	0.998019	0.960899	0.979107	0.996588	0.969902	0.983064
106	0.99818	0.963066	0.980309	0.996914	0.972289	0.984448
107	0.998135	0.963166	0.980339	0.996724	0.972355	0.984389
108	0.998108	0.962584	0.980024	0.996709	0.97203	0.984215
109	0.998203	0.96237	0.979959	0.996936	0.971903	0.98426
110	0.998147	0.962017	0.979749	0.996784	0.971336	0.983895
111	0.998026	0.962775	0.980084	0.996738	0.972024	0.984226
112	0.998194	0.962962	0.980262	0.996804	0.972191	0.984344
113	0.998297	0.962596	0.980122	0.996918	0.972842	0.984733
114	0.99829	0.96266	0.980151	0.996939	0.9722	0.984414
115	0.998269	0.962058	0.979829	0.996959	0.972381	0.984517
116	0.998215	0.962512	0.980038	0.996759	0.972496	0.984478
117	0.998067	0.961156	0.979264	0.996838	0.971106	0.983804
118	0.998037	0.960853	0.979092	0.996609	0.971089	0.983684
119	0.998158	0.96175	0.979616	0.996599	0.971569	0.983925
120	0.998153	0.961404	0.979434	0.99683	0.971177	0.983836
121	0.998233	0.961649	0.9796	0.996846	0.972101	0.984318
122	0.998151	0.962053	0.97977	0.996784	0.972246	0.984362
123	0.998155	0.962928	0.980225	0.996753	0.972643	0.98455
124	0.998054	0.96192	0.979654	0.996644	0.971903	0.984118
125	0.998029	0.959632	0.978454	0.996659	0.970389	0.983349
126	0.998082	0.961176	0.979281	0.99669	0.971932	0.984155
127	0.998	0.961101	0.979203	0.996632	0.971889	0.984105
128	0.998217	0.961926	0.979736	0.996978	0.972443	0.984558
129	0.998147	0.962038	0.97976	0.996798	0.972085	0.984286
130	0.998101	0.962222	0.979833	0.996595	0.971789	0.984036
131	0.998119	0.961335	0.979382	0.996775	0.971405	0.983926
132	0.998109	0.961732	0.979583	0.996733	0.971451	0.98393
133	0.998101	0.961281	0.979345	0.996627	0.970983	0.983638
134	0.998064	0.961841	0.979618	0.996658	0.972058	0.984204
135	0.998143	0.961279	0.979364	0.996775	0.971827	0.984143
136	0.998178	0.961216	0.979348	0.996912	0.971856	0.984225
137	0.998186	0.961916	0.979715	0.996859	0.972117	0.984333
138	0.998174	0.962456	0.97999	0.99681	0.972138	0.984319
139	0.99815	0.961593	0.979531	0.996928	0.971497	0.984048
140	0.998087	0.961172	0.979282	0.9967	0.971745	0.984064
141	0.998226	0.963132	0.980365	0.996815	0.972926	0.984726
142	0.99818	0.961537	0.979516	0.996814	0.97144	0.983963
143	0.998227	0.9629	0.980245	0.996651	0.971914	0.984127
144	0.998132	0.961116	0.979274	0.996644	0.971501	0.983912
145	0.998279	0.960808	0.979185	0.997007	0.971861	0.984273
146	0.998226	0.962604	0.980091	0.996923	0.97272	0.984673
147	0.998209	0.961126	0.979317	0.996913	0.971561	0.984074
148	0.998221	0.961153	0.979336	0.996863	0.971556	0.984047
149	0.998171	0.961464	0.979474	0.99675	0.971769	0.984101
150	0.998225	0.963058	0.980326	0.99693	0.972555	0.984592
151	0.998186	0.961912	0.979713	0.996745	0.972158	0.984298
152	0.998207	0.962749	0.980157	0.996751	0.972693	0.984575
153	0.998157	0.961696	0.979587	0.996802	0.971851	0.984168
154	0.998023	0.961123	0.979225	0.996686	0.971002	0.983676
155	0.998177	0.961508	0.979499	0.996859	0.972067	0.984307
156	0.998199	0.961242	0.979372	0.996777	0.971896	0.984179
157	0.998136	0.962145	0.97981	0.996642	0.971334	0.983825
158	0.998192	0.961543	0.979525	0.996763	0.971154	0.983792
159	0.998217	0.962312	0.979936	0.996902	0.97235	0.984473
160	0.99819	0.961866	0.979691	0.996793	0.971911	0.984195
161	0.998147	0.961332	0.979394	0.996914	0.971388	0.983985
162	0.998194	0.961713	0.979614	0.996698	0.971986	0.984187
163	0.998199	0.962679	0.980117	0.996771	0.97266	0.984568
164	0.998204	0.963054	0.980314	0.996854	0.972424	0.984487
165	0.998203	0.961447	0.97948	0.996901	0.971033	0.983797
166	0.998159	0.962047	0.97977	0.996756	0.971235	0.98383
167	0.99812	0.963234	0.980367	0.9968	0.972309	0.984402
168	0.998163	0.962964	0.980248	0.996934	0.972104	0.984362
169	0.998122	0.962158	0.97981	0.996907	0.972059	0.984326
170	0.997974	0.959656	0.97844	0.996736	0.969544	0.982952
171	0.998035	0.961725	0.979544	0.996715	0.971239	0.983812
172	0.998098	0.961276	0.979341	0.996713	0.971605	0.983999
173	0.99818	0.962252	0.979887	0.996769	0.972016	0.984237
174	0.998105	0.961453	0.979436	0.996675	0.970842	0.983589
175	0.998094	0.960008	0.978681	0.996755	0.969655	0.983018
176	0.998153	0.96056	0.978996	0.996715	0.970198	0.983278
177	0.998121	0.961762	0.979604	0.996813	0.971158	0.983818
178	0.998286	0.962158	0.979889	0.996905	0.972432	0.984516
179	0.998158	0.960978	0.979215	0.996701	0.970646	0.983501
180	0.998247	0.962079	0.979829	0.997007	0.972177	0.984435
181	0.998204	0.962319	0.979933	0.996884	0.972208	0.984391
182	0.998114	0.962268	0.979863	0.996748	0.971893	0.984164
183	0.998097	0.961976	0.979704	0.99671	0.971995	0.984197
184	0.998217	0.962129	0.979841	0.9968	0.971975	0.984231
185	0.998096	0.961432	0.979421	0.996809	0.971286	0.983882
186	0.99803	0.962645	0.980018	0.996629	0.971377	0.983841
187	0.998143	0.962691	0.980097	0.996931	0.972456	0.984541
188	0.998191	0.962496	0.980019	0.996831	0.972413	0.984471
189	0.998192	0.962365	0.979951	0.996883	0.972229	0.984402
190	0.998153	0.962611	0.98006	0.996887	0.97227	0.984425
191	0.998139	0.962376	0.979931	0.996907	0.972017	0.984305
192	0.998112	0.961581	0.979506	0.996818	0.971513	0.984003
193	0.998082	0.960587	0.978976	0.996691	0.971528	0.983949
194	0.998154	0.961602	0.979537	0.996612	0.970902	0.983589
195	0.998053	0.961817	0.9796	0.996542	0.970517	0.983357
196	0.998154	0.962401	0.979952	0.996769	0.972523	0.984497
197	0.998194	0.962114	0.979822	0.996789	0.972282	0.984383
198	0.998166	0.961502	0.979491	0.996855	0.971086	0.983802
199	0.998146	0.962093	0.979788	0.996911	0.97214	0.98437
200	0.998144	0.96129	0.97937	0.99678	0.972029	0.984249
201	0.998208	0.962085	0.979814	0.996796	0.971925	0.984203
202	0.998269	0.960893	0.979224	0.996831	0.971384	0.983943
203	0.998112	0.961199	0.979308	0.996813	0.971244	0.983862
204	0.998106	0.96076	0.979077	0.996582	0.970759	0.983501
205	0.998104	0.960922	0.97916	0.996711	0.970794	0.983582
206	0.998173	0.96154	0.979514	0.996815	0.972082	0.984293
207	0.998263	0.961284	0.979425	0.99681	0.971895	0.984195
208	0.998175	0.961996	0.979752	0.996775	0.972139	0.984303
209	0.998055	0.96074	0.979042	0.996724	0.970594	0.983485
210	0.998177	0.962807	0.980173	0.996799	0.972255	0.984374
211	0.998197	0.961665	0.979591	0.996724	0.971877	0.984144
212	0.998131	0.962698	0.980094	0.996941	0.972506	0.984572
213	0.998173	0.962623	0.980076	0.996811	0.971933	0.984215
214	0.998239	0.962421	0.980003	0.997011	0.972543	0.984625
215	0.998202	0.961773	0.979649	0.996818	0.972146	0.984327
216	0.998175	0.960506	0.978978	0.996728	0.971284	0.983842
217	0.998131	0.961746	0.979601	0.996792	0.971947	0.984213
218	0.998133	0.960814	0.979118	0.996805	0.971719	0.984102
219	0.998177	0.962645	0.980089	0.996776	0.972668	0.984574
220	0.998197	0.962192	0.979864	0.996785	0.971481	0.98397
221	0.998294	0.962572	0.980108	0.996995	0.972583	0.984638
222	0.99825	0.962399	0.979997	0.996922	0.9723	0.984457
223	0.998173	0.961253	0.979365	0.996939	0.970824	0.983708
224	0.998143	0.961373	0.979413	0.996814	0.971098	0.983788
225	0.998275	0.962064	0.979835	0.996798	0.972289	0.984391
226	0.998155	0.961968	0.979727	0.996871	0.972241	0.984402
227	0.998187	0.961861	0.979687	0.996872	0.971988	0.984273
228	0.99822	0.961855	0.9797	0.996959	0.972159	0.984403
229	0.998165	0.960788	0.97912	0.996872	0.971182	0.983859
230	0.998171	0.962232	0.979872	0.996832	0.972167	0.984345
231	0.998287	0.961826	0.979717	0.996902	0.97236	0.984478
232	0.998116	0.961912	0.97968	0.996719	0.97167	0.984035
233	0.998153	0.961311	0.979386	0.996639	0.970771	0.983535
234	0.998183	0.961918	0.979715	0.99663	0.971231	0.983767
235	0.998203	0.961986	0.97976	0.996886	0.971905	0.984237
236	0.998126	0.961482	0.979461	0.996734	0.972083	0.984254
237	0.998183	0.961422	0.979458	0.996846	0.971953	0.984242
238	0.998178	0.961498	0.979495	0.996881	0.972124	0.984347
239	0.998211	0.961475	0.979499	0.996707	0.971442	0.983912
240	0.998199	0.961551	0.979532	0.996771	0.971472	0.983959
241	0.998232	0.962961	0.980279	0.996924	0.972696	0.984661
242	0.998137	0.962014	0.979743	0.996598	0.971389	0.983832
243	0.998208	0.961591	0.979557	0.996854	0.971971	0.984255
244	0.998135	0.962052	0.979761	0.996809	0.972411	0.984459
245	0.998138	0.961671	0.979565	0.996825	0.971913	0.984211
246	0.998149	0.961624	0.979546	0.996832	0.971646	0.984078
247	0.998224	0.962143	0.979851	0.996948	0.97201	0.984321
248	0.998278	0.962727	0.98018	0.996985	0.972581	0.984632
249	0.998174	0.961008	0.979238	0.996871	0.970732	0.983628
250	0.998025	0.960279	0.978788	0.996648	0.969303	0.982785
251	0.998234	0.9624	0.97999	0.996949	0.972532	0.984589
252	0.998166	0.962392	0.979953	0.996796	0.972334	0.984413
253	0.998309	0.96251	0.980083	0.996904	0.972194	0.984394
254	0.998243	0.962591	0.980093	0.996854	0.97223	0.984388
255	0.998179	0.961323	0.979404	0.99679	0.971605	0.984036
256	0.998241	0.96295	0.980278	0.996882	0.972165	0.984368
257	0.998309	0.96341	0.980549	0.996935	0.972927	0.984785
258	0.998239	0.962276	0.979928	0.996938	0.971483	0.984046
259	0.998238	0.963275	0.980445	0.996931	0.972723	0.984678
260	0.99819	0.962851	0.980202	0.996883	0.972558	0.98457
261	0.99811	0.961957	0.9797	0.996805	0.971625	0.984054
262	0.998213	0.962563	0.980064	0.996938	0.972601	0.984619
263	0.998237	0.962958	0.98028	0.996904	0.972774	0.984691
264	0.99817	0.962169	0.979839	0.996848	0.971834	0.984182
265	0.998316	0.963403	0.980549	0.996995	0.972556	0.984624
266	0.998131	0.961996	0.97973	0.996651	0.971996	0.984169
267	0.998097	0.961868	0.979648	0.996676	0.971553	0.983954
268	0.998174	0.961707	0.979601	0.996785	0.970592	0.983514
269	0.998231	0.962202	0.979885	0.996882	0.972185	0.984379
270	0.998243	0.961972	0.979772	0.996997	0.972181	0.984433
271	0.998069	0.961462	0.979424	0.996886	0.971575	0.984068
272	0.998196	0.962216	0.979876	0.996928	0.972139	0.984377
273	0.998058	0.961147	0.979255	0.996757	0.971173	0.983799
274	0.998159	0.961224	0.979343	0.996733	0.971794	0.984106
275	0.998192	0.962675	0.980112	0.996922	0.972247	0.98443
276	0.998277	0.96279	0.980212	0.99684	0.972113	0.984321
277	0.998074	0.961865	0.979635	0.996695	0.971213	0.983789
278	0.998066	0.961551	0.979468	0.996737	0.970781	0.983588
279	0.998199	0.961892	0.979709	0.996824	0.972192	0.984354
280	0.998247	0.962169	0.979876	0.996926	0.972344	0.984482
281	0.998199	0.9616	0.979558	0.996885	0.971979	0.984274
282	0.998195	0.961846	0.979683	0.99696	0.971772	0.984205
283	0.998199	0.962137	0.979836	0.996882	0.971938	0.984252
284	0.998173	0.960693	0.979074	0.996835	0.971537	0.984023
285	0.998203	0.961328	0.979419	0.996777	0.971988	0.984226
286	0.998043	0.962202	0.979795	0.996758	0.972308	0.984381
287	0.998153	0.96271	0.980111	0.996848	0.972361	0.984452
288	0.998309	0.962327	0.979988	0.996903	0.97254	0.984571
289	0.998196	0.961243	0.979371	0.996832	0.971992	0.984255
290	0.998279	0.962203	0.979909	0.997009	0.972558	0.984632
291	0.998204	0.962293	0.97992	0.996879	0.972269	0.98442
292	0.998127	0.961315	0.979375	0.996747	0.97186	0.984146
293	0.998164	0.962315	0.979912	0.996778	0.972316	0.984395
294	0.998235	0.961364	0.979453	0.99692	0.97193	0.984266
295	0.998175	0.961436	0.979461	0.996678	0.971923	0.984145
296	0.998229	0.962951	0.980273	0.996822	0.972708	0.984617
297	0.998207	0.962967	0.98027	0.996812	0.97239	0.98445
298	0.998191	0.962065	0.979795	0.996857	0.971578	0.984055
299	0.998227	0.961599	0.979571	0.996815	0.972206	0.984357
300	0.99823	0.962225	0.979897	0.996879	0.972579	0.984579
301	0.998192	0.961993	0.979758	0.996896	0.972146	0.984365
302	0.998185	0.961016	0.979248	0.996902	0.97175	0.984165
303	0.99807	0.96234	0.979879	0.996804	0.972221	0.984359
304	0.998105	0.962386	0.97992	0.996836	0.972291	0.984411
305	0.998106	0.962819	0.980145	0.996833	0.972804	0.984672
306	0.998147	0.960876	0.979157	0.99677	0.971762	0.984107
307	0.998152	0.962726	0.980119	0.996875	0.972343	0.984456
308	0.998175	0.960873	0.979169	0.996911	0.971549	0.984067
309	0.998235	0.961867	0.979714	0.996827	0.971959	0.984236
310	0.998277	0.962363	0.979991	0.996872	0.972564	0.984568
311	0.998239	0.961698	0.979628	0.996808	0.972162	0.984331
312	0.998007	0.961661	0.979497	0.996619	0.9712	0.983745
313	0.998314	0.961616	0.979621	0.996929	0.972194	0.984406
314	0.998206	0.961809	0.97967	0.996844	0.97236	0.98445
315	0.99827	0.961651	0.979618	0.99699	0.972032	0.984353
316	0.998271	0.963364	0.980507	0.996872	0.972962	0.984772
317	0.998176	0.963045	0.980296	0.995651	0.972134	0.983752
318	0.998161	0.961584	0.979531	0.996923	0.971877	0.984241
319	0.998272	0.963186	0.980415	0.996854	0.972607	0.984581
320	0.998243	0.962176	0.979878	0.996923	0.972748	0.984687
321	0.998236	0.962327	0.979953	0.99685	0.972293	0.984418
322	0.998237	0.961834	0.979697	0.996873	0.971564	0.984056
323	0.998209	0.961807	0.97967	0.996826	0.971888	0.984199
324	0.998056	0.961818	0.979602	0.99651	0.971091	0.983636
325	0.998003	0.961172	0.979241	0.996592	0.970691	0.983471
326	0.998188	0.962127	0.979826	0.996883	0.972246	0.98441
327	0.998262	0.962768	0.980194	0.996857	0.972509	0.984532
328	0.998224	0.962224	0.979893	0.996815	0.972439	0.984476
329	0.998128	0.962028	0.979746	0.996806	0.97222	0.98436
330	0.998114	0.961185	0.979301	0.996718	0.971692	0.984046
331	0.998244	0.962308	0.979947	0.996799	0.972205	0.984348
332	0.998175	0.962152	0.979833	0.996885	0.972382	0.984481
333	0.998247	0.962592	0.980095	0.996827	0.972321	0.984422
334	0.998138	0.961941	0.979705	0.996803	0.971557	0.984018
335	0.998162	0.961916	0.979704	0.996742	0.971511	0.983965
336	0.997916	0.960475	0.978838	0.996459	0.970157	0.983132
337	0.998287	0.96203	0.979823	0.996919	0.972266	0.984438
338	0.998203	0.961937	0.979735	0.996842	0.972222	0.984378
339	0.998126	0.961328	0.979381	0.99688	0.972155	0.984362
340	0.998174	0.961034	0.979252	0.996848	0.971455	0.983988
341	0.998206	0.962049	0.979794	0.996834	0.971624	0.984068
342	0.998075	0.961811	0.979608	0.996724	0.971055	0.983722
343	0.998269	0.962592	0.980106	0.996936	0.972779	0.984709
344	0.9982	0.961577	0.979546	0.996804	0.971814	0.98415
345	0.99822	0.962485	0.980027	0.996878	0.972498	0.984537
346	0.998161	0.962294	0.979899	0.996873	0.972198	0.984381
347	0.998168	0.962013	0.979757	0.996943	0.97215	0.98439
348	0.998148	0.961063	0.979255	0.996735	0.971392	0.9839
349	0.998127	0.962453	0.979965	0.996707	0.972097	0.984248
350	0.998127	0.961412	0.979426	0.996899	0.971888	0.984235
351	0.998125	0.961148	0.979288	0.996729	0.971108	0.983752
352	0.998233	0.962448	0.980014	0.996848	0.972532	0.98454
353	0.998155	0.963096	0.980312	0.996823	0.972562	0.984543
354	0.998159	0.961407	0.979438	0.996836	0.972107	0.984316
355	0.998171	0.962411	0.979965	0.996944	0.972321	0.984479
356	0.99817	0.962566	0.980045	0.996883	0.972581	0.984582
357	0.998155	0.962214	0.979855	0.996807	0.971839	0.984165
358	0.998201	0.961692	0.979606	0.996732	0.972199	0.984313
359	0.997974	0.961268	0.979277	0.996743	0.971279	0.983846
360	0.997949	0.962239	0.979769	0.996744	0.971878	0.984154
361	0.998122	0.962969	0.98023	0.996616	0.971629	0.983964
362	0.998238	0.961164	0.97935	0.996823	0.971579	0.984039
363	0.998079	0.96055	0.978955	0.996691	0.970606	0.983476
364	0.997987	0.959993	0.978621	0.996556	0.970982	0.983603
365	0.998062	0.962372	0.979892	0.9967	0.97238	0.98439
366	0.998091	0.962604	0.980026	0.996825	0.97217	0.984343
367	0.997925	0.961834	0.979547	0.996443	0.971338	0.98373
368	0.998087	0.962845	0.980149	0.996722	0.971896	0.984152
369	0.998031	0.961681	0.979519	0.996635	0.971829	0.984076
370	0.998238	0.962028	0.979799	0.996879	0.97224	0.984405
371	0.997889	0.961868	0.979547	0.996353	0.97109	0.983559
372	0.997883	0.961416	0.97931	0.996664	0.971612	0.983979
373	0.997978	0.960999	0.979139	0.996595	0.971441	0.983857
374	0.997995	0.961027	0.979162	0.996466	0.971322	0.983733
375	0.997918	0.962145	0.979705	0.996711	0.972188	0.984297
376	0.998067	0.961405	0.979393	0.996562	0.97138	0.98381
377	0.99791	0.961222	0.979222	0.996596	0.971752	0.984017
378	0.997953	0.961868	0.979578	0.996532	0.970948	0.983574
379	0.997963	0.960918	0.97909	0.99669	0.971108	0.983733
380	0.998068	0.962554	0.979989	0.996802	0.972062	0.984277
381	0.998096	0.961717	0.979569	0.99673	0.972227	0.984326
382	0.998037	0.962337	0.979862	0.996622	0.972144	0.984231
383	0.998005	0.960635	0.978963	0.996613	0.970919	0.983598
384	0.998027	0.96229	0.979833	0.996703	0.971412	0.983895
385	0.998152	0.960851	0.979146	0.996827	0.971327	0.983912
386	0.998014	0.961333	0.97933	0.996471	0.970519	0.983324
387	0.998282	0.962785	0.980212	0.996874	0.972092	0.984327
388	0.997981	0.962044	0.979683	0.996571	0.970842	0.983538
389	0.997813	0.960959	0.979039	0.996225	0.969756	0.982812
390	0.9981	0.962183	0.979812	0.996791	0.972261	0.984373
391	0.998047	0.962116	0.979752	0.996745	0.972085	0.984261
392	0.998192	0.962978	0.980269	0.996817	0.972733	0.984628
393	0.9982	0.962571	0.980062	0.996844	0.972393	0.984467
394	0.998174	0.962767	0.980151	0.996767	0.972175	0.984317
395	0.99813	0.962862	0.980179	0.996644	0.971718	0.984023
396	0.99804	0.960464	0.978892	0.996441	0.971184	0.98365
397	0.998188	0.962852	0.980202	0.996824	0.972599	0.984563
398	0.998133	0.962696	0.980094	0.996789	0.972211	0.984347
399	0.998159	0.961857	0.979672	0.996795	0.972204	0.984346
400	0.997974	0.961195	0.979239	0.996621	0.97091	0.983598
401	0.998131	0.961216	0.979326	0.996874	0.971427	0.983986
402	0.998069	0.960664	0.979009	0.996716	0.970436	0.9834
403	0.998048	0.963013	0.980218	0.996725	0.972521	0.984474
404	0.99818	0.962617	0.980076	0.996806	0.972237	0.984368
405	0.998186	0.960914	0.979195	0.996737	0.97142	0.983916
406	0.998117	0.962196	0.979827	0.996797	0.971944	0.984214
407	0.998062	0.961697	0.979542	0.996704	0.970695	0.983528
408	0.99816	0.962495	0.980003	0.996782	0.971322	0.983887
409	0.998236	0.962732	0.980163	0.996672	0.972359	0.984365
410	0.998177	0.962774	0.980156	0.996715	0.972486	0.984451
411	0.998182	0.962633	0.980085	0.996842	0.972416	0.984478
412	0.998135	0.961975	0.979721	0.996817	0.972395	0.984455
413	0.998138	0.96181	0.979637	0.996823	0.972068	0.98429
414	0.998169	0.961941	0.97972	0.99677	0.972126	0.984294
415	0.998174	0.962469	0.979996	0.996891	0.972245	0.984414
416	0.998188	0.961798	0.979655	0.996702	0.971687	0.984036
417	0.998062	0.961427	0.979402	0.996648	0.970707	0.983506
418	0.998095	0.962057	0.979745	0.996385	0.971348	0.983707
419	0.998241	0.962048	0.97981	0.996842	0.972225	0.98438
420	0.998296	0.962907	0.980282	0.996835	0.972601	0.984569
421	0.998087	0.961728	0.97957	0.996705	0.972001	0.984198
422	0.998293	0.963138	0.9804	0.997016	0.973022	0.984873
423	0.998225	0.961968	0.979761	0.996846	0.971874	0.984202
424	0.99823	0.962345	0.979959	0.996759	0.972094	0.984272
425	0.998118	0.962478	0.979974	0.996729	0.972315	0.984371
426	0.998186	0.962353	0.979942	0.996883	0.972401	0.98449
427	0.998165	0.961953	0.979725	0.996815	0.972141	0.984323
428	0.998241	0.962289	0.979935	0.996837	0.972115	0.984321
429	0.998294	0.96173	0.979671	0.996819	0.972183	0.984347
430	0.998245	0.962318	0.979952	0.996869	0.972425	0.984495
431	0.998139	0.962632	0.980064	0.996902	0.972546	0.984573
432	0.99827	0.962233	0.97992	0.996972	0.972128	0.984393
433	0.998313	0.962691	0.980178	0.997007	0.972293	0.984495
434	0.998077	0.961967	0.979689	0.996597	0.971415	0.983845
435	0.998151	0.962552	0.980028	0.996881	0.971961	0.984263
436	0.998143	0.961034	0.979237	0.996835	0.971656	0.984084
437	0.998286	0.962999	0.980325	0.99695	0.972728	0.98469
438	0.99825	0.961744	0.979657	0.996825	0.971893	0.984201
439	0.99833	0.962907	0.980299	0.996865	0.972679	0.984623
440	0.998294	0.962446	0.980042	0.996936	0.972286	0.984457
441	0.998074	0.961996	0.979703	0.996718	0.971417	0.983905
442	0.998128	0.962795	0.980143	0.996763	0.972124	0.984289
443	0.998217	0.962862	0.980221	0.996817	0.972603	0.984561
444	0.998223	0.962497	0.980035	0.996821	0.972377	0.984447
445	0.998188	0.963088	0.980324	0.996925	0.972638	0.984632
446	0.998242	0.962207	0.979893	0.996861	0.972401	0.984479
447	0.998319	0.961725	0.97968	0.996932	0.972176	0.984398
448	0.998267	0.962688	0.980155	0.996634	0.971588	0.983952
449	0.998205	0.961499	0.979508	0.996792	0.970731	0.983589
450	0.998191	0.962416	0.979977	0.996824	0.972441	0.984482
451	0.998181	0.962103	0.97981	0.99668	0.971078	0.983712
452	0.998269	0.961905	0.97975	0.996911	0.972222	0.984412
453	0.998224	0.962274	0.979919	0.996786	0.97245	0.984468
454	0.998103	0.961184	0.979296	0.996732	0.971359	0.983882
455	0.99814	0.962305	0.979895	0.996681	0.971911	0.98414
456	0.998103	0.962198	0.979822	0.996672	0.972039	0.984201
457	0.998058	0.960554	0.978947	0.996729	0.971385	0.983894
458	0.998182	0.962345	0.979936	0.996861	0.972433	0.984495
459	0.998249	0.96234	0.979966	0.996798	0.972307	0.9844
460	0.998029	0.960733	0.979026	0.996563	0.970372	0.983293
461	0.99817	0.962717	0.980123	0.996651	0.971905	0.984122
462	0.998161	0.96207	0.979783	0.996776	0.972084	0.984275
463	0.998067	0.960673	0.979013	0.996693	0.970962	0.983659
464	0.998168	0.962208	0.979858	0.996805	0.972255	0.984377
465	0.998242	0.962076	0.979825	0.996754	0.97194	0.984191
466	0.998069	0.962031	0.979719	0.996607	0.971426	0.983855
467	0.998191	0.962256	0.979894	0.996801	0.972377	0.984438
468	0.998104	0.96186	0.979647	0.996636	0.972142	0.984237
469	0.998189	0.962791	0.980171	0.996727	0.972559	0.984495
470	0.998185	0.962171	0.979847	0.996901	0.972251	0.984422
471	0.998128	0.962162	0.979815	0.996631	0.97163	0.983972
472	0.998245	0.961812	0.97969	0.996786	0.971633	0.984049
473	0.99811	0.961328	0.979374	0.996825	0.971454	0.983976
474	0.998369	0.962639	0.980178	0.997113	0.972669	0.984739
475	0.998215	0.96259	0.980079	0.996745	0.972175	0.984307
476	0.998203	0.962113	0.979826	0.996752	0.970958	0.983686
477	0.998228	0.962417	0.979995	0.996709	0.971477	0.983931
478	0.998086	0.96146	0.979431	0.996682	0.97132	0.983838
479	0.998137	0.9626	0.980046	0.996769	0.972527	0.984499
480	0.998196	0.962127	0.97983	0.99682	0.972277	0.984396
481	0.998235	0.962168	0.97987	0.996829	0.972158	0.984339
482	0.99811	0.962007	0.979726	0.996633	0.971429	0.98387
483	0.998079	0.961128	0.979255	0.996707	0.970619	0.98349
484	0.998183	0.962758	0.980151	0.996924	0.972411	0.984515
485	0.998241	0.96195	0.97976	0.996857	0.972192	0.98437
486	0.998171	0.962198	0.979854	0.996902	0.971863	0.984223
487	0.998276	0.962443	0.980032	0.997018	0.972135	0.984419
488	0.998231	0.961723	0.979637	0.996904	0.971754	0.984168
489	0.998103	0.962359	0.979905	0.99662	0.971767	0.984037
490	0.998192	0.963315	0.980443	0.996835	0.97271	0.984625
491	0.998137	0.96293	0.980217	0.996755	0.972207	0.984328
492	0.998218	0.962718	0.980147	0.996812	0.971782	0.984138
493	0.998201	0.962377	0.979962	0.996808	0.971695	0.984091
494	0.998231	0.960368	0.978934	0.996819	0.971349	0.983919
495	0.998074	0.960643	0.979001	0.996746	0.971371	0.983895
496	0.99814	0.962483	0.979987	0.996769	0.972252	0.984358
497	0.998203	0.962363	0.979955	0.996873	0.971927	0.984242
498	0.998099	0.961857	0.979643	0.996591	0.971	0.983629
499	0.998069	0.960853	0.979107	0.996578	0.969991	0.983105
500	0.998143	0.961783	0.979626	0.996806	0.971904	0.984198
501	0.998206	0.9631	0.980339	0.996749	0.972646	0.98455
502	0.998316	0.962419	0.980039	0.997	0.972043	0.984363
503	0.998138	0.962843	0.980173	0.996844	0.972282	0.98441
504	0.998316	0.962865	0.98027	0.996883	0.97236	0.984469
505	0.998179	0.962287	0.979904	0.996765	0.9717	0.984073
506	0.998174	0.963288	0.980421	0.996696	0.972499	0.984449
507	0.998114	0.962128	0.979791	0.996819	0.971769	0.984135
508	0.998104	0.96295	0.980212	0.996648	0.972471	0.984411
509	0.998217	0.962642	0.980107	0.996795	0.972261	0.984375
510	0.998076	0.961249	0.979316	0.99649	0.970571	0.98336
511	0.998121	0.961613	0.979527	0.99655	0.970804	0.983509
512	0.998154	0.962473	0.979989	0.996675	0.971425	0.983888
513	0.998172	0.963245	0.980398	0.996815	0.972187	0.984347
514	0.998211	0.960693	0.979093	0.996885	0.971431	0.983993
515	0.998256	0.962275	0.979935	0.996858	0.97215	0.984349
516	0.998297	0.962435	0.980038	0.9968	0.972204	0.984348
517	0.998326	0.96209	0.979873	0.996921	0.972175	0.984393
518	0.998203	0.96236	0.979954	0.99686	0.972224	0.984388
519	0.998233	0.962977	0.980288	0.996815	0.972514	0.984515
520	0.998201	0.962423	0.979986	0.996869	0.972097	0.984327
521	0.998273	0.961609	0.979598	0.996882	0.971724	0.984142
522	0.998208	0.962661	0.980112	0.996791	0.972123	0.984302
523	0.998175	0.962307	0.979913	0.996786	0.97218	0.984329
524	0.998253	0.962408	0.980003	0.996867	0.972308	0.984434
525	0.998192	0.962015	0.97977	0.996752	0.971183	0.983801
526	0.998211	0.963017	0.980298	0.996867	0.97223	0.984394
527	0.998153	0.962685	0.980098	0.996771	0.972325	0.984396
528	0.998214	0.962207	0.97988	0.996853	0.97212	0.984331
529	0.998218	0.961983	0.979766	0.996895	0.971984	0.984282
530	0.998168	0.961386	0.979432	0.996927	0.971581	0.984091
531	0.998095	0.961575	0.979495	0.996629	0.970576	0.98343
532	0.998003	0.960947	0.979125	0.996578	0.96979	0.983002
533	0.998261	0.9626	0.980106	0.996901	0.972145	0.984367
534	0.998304	0.962935	0.980301	0.996917	0.972455	0.984534
535	0.998208	0.96321	0.980397	0.996884	0.972546	0.984565
536	0.998073	0.962415	0.97992	0.996631	0.971936	0.984129
537	0.998151	0.963343	0.980438	0.996738	0.972563	0.984502
538	0.998072	0.962354	0.979888	0.996764	0.972235	0.984347
539	0.998094	0.962443	0.979944	0.996681	0.972017	0.984195
540	0.998101	0.962281	0.979864	0.996587	0.971185	0.983722
541	0.997983	0.962976	0.980167	0.99656	0.971819	0.984034
542	0.998091	0.961211	0.979304	0.996663	0.971283	0.983809
543	0.998166	0.961639	0.979562	0.996728	0.971504	0.983954
544	0.998087	0.962286	0.97986	0.996728	0.972056	0.984237
545	0.998145	0.962592	0.980046	0.996668	0.97236	0.984364
546	0.99817	0.961897	0.979698	0.996836	0.971839	0.984179
547	0.998127	0.961859	0.979657	0.996732	0.971795	0.984106
548	0.998083	0.962258	0.979843	0.996868	0.972299	0.98443
549	0.998116	0.962503	0.979986	0.99669	0.971978	0.984179
550	0.998182	0.962473	0.980002	0.996802	0.971745	0.984114
551	0.998096	0.961199	0.9793	0.996623	0.970531	0.983404
552	0.998063	0.961505	0.979443	0.996671	0.970622	0.983474
553	0.998145	0.962791	0.980149	0.996689	0.972429	0.98441
554	0.998139	0.961907	0.979688	0.996755	0.972263	0.984357
555	0.998214	0.962992	0.980287	0.996863	0.972186	0.98437
556	0.998208	0.962821	0.980195	0.996879	0.972405	0.98449
557	0.998147	0.961416	0.979437	0.996784	0.971494	0.983977
558	0.998179	0.962871	0.980207	0.996816	0.972847	0.984686
559	0.99811	0.962135	0.979792	0.996505	0.97144	0.983813
560	0.9982	0.962272	0.979907	0.996752	0.971687	0.98406
561	0.998138	0.962807	0.980154	0.996775	0.972239	0.984354
562	0.99814	0.962724	0.980112	0.996777	0.972443	0.98446
563	0.998058	0.961591	0.979485	0.996406	0.970822	0.983448
564	0.998175	0.962833	0.980186	0.996704	0.972637	0.984523
565	0.998208	0.963014	0.980295	0.996713	0.97246	0.984437
566	0.998185	0.963087	0.980322	0.99676	0.972132	0.984292
567	0.998118	0.963254	0.980376	0.996771	0.972316	0.984392
568	0.998078	0.962092	0.979755	0.996696	0.971897	0.98414
569	0.998158	0.961811	0.979647	0.99662	0.970703	0.983491
570	0.998098	0.961724	0.979573	0.996703	0.971595	0.983989
571	0.998131	0.962026	0.979746	0.996576	0.971549	0.983903
572	0.998219	0.961486	0.979508	0.996774	0.971602	0.984027
573	0.998124	0.962102	0.979782	0.996509	0.971536	0.983864
574	0.998184	0.962571	0.980054	0.996727	0.972376	0.984401
575	0.998216	0.961324	0.979423	0.996948	0.971952	0.984291
576	0.998233	0.962635	0.980111	0.996797	0.972255	0.984373
577	0.998196	0.962727	0.980141	0.996793	0.97233	0.98441
578	0.998215	0.963413	0.980505	0.996768	0.972613	0.984542
579	0.998136	0.962375	0.979929	0.996762	0.972023	0.984237
580	0.998247	0.962532	0.980064	0.996773	0.972255	0.984361
581	0.99821	0.962821	0.980196	0.996823	0.972445	0.984483
582	0.998167	0.962736	0.980131	0.996765	0.972618	0.984543
583	0.998238	0.962316	0.979948	0.996722	0.971052	0.98372
584	0.998133	0.961191	0.979314	0.996921	0.971649	0.984123
585	0.998109	0.9627	0.980085	0.996579	0.971601	0.983932
586	0.998218	0.963211	0.980402	0.996785	0.972428	0.984456
587	0.998137	0.96234	0.979912	0.99674	0.972493	0.984467
588	0.99823	0.96131	0.979422	0.996813	0.971901	0.984199
589	0.998198	0.962576	0.980063	0.99681	0.972397	0.984452
590	0.998258	0.962283	0.97994	0.996939	0.972193	0.984411
591	0.998256	0.962958	0.980289	0.996978	0.972562	0.984619
592	0.998271	0.962992	0.980314	0.996944	0.972778	0.984713
593	0.998241	0.962435	0.980011	0.996888	0.9725	0.984543
594	0.998146	0.962177	0.979832	0.996731	0.971155	0.983777
595	0.998136	0.961621	0.979538	0.996807	0.970907	0.983687
596	0.998183	0.961947	0.97973	0.996846	0.971912	0.984221
597	0.998187	0.961661	0.979584	0.99687	0.971731	0.98414
598	0.998176	0.963156	0.980353	0.9968	0.972017	0.984253
599	0.998267	0.962492	0.980053	0.996791	0.972433	0.984461
600	0.998205	0.962138	0.97984	0.996863	0.972416	0.984488
601	0.998161	0.963754	0.980656	0.996885	0.972596	0.984591
602	0.998194	0.961896	0.979709	0.996783	0.97191	0.984189
603	0.998194	0.962789	0.980172	0.996781	0.972083	0.984277
604	0.998138	0.962118	0.979797	0.996791	0.971953	0.984215
605	0.998243	0.962237	0.979909	0.996942	0.97238	0.984508
606	0.998192	0.962534	0.980039	0.996855	0.972208	0.984377
607	0.998168	0.962863	0.980198	0.996845	0.972569	0.984557
608	0.998197	0.962597	0.980074	0.996806	0.97259	0.984549
609	0.99818	0.962101	0.979808	0.996614	0.971296	0.983792
610	0.998194	0.962139	0.979835	0.99678	0.971258	0.983854
611	0.998114	0.962631	0.980051	0.996697	0.972295	0.984345
612	0.998217	0.962433	0.979998	0.99677	0.972209	0.984336
613	0.99818	0.962393	0.97996	0.996798	0.97232	0.984407
614	0.998212	0.962911	0.980244	0.996839	0.971942	0.984233
615	0.998184	0.962153	0.979837	0.99672	0.971107	0.983747
616	0.998114	0.963043	0.980265	0.996859	0.972456	0.984506
617	0.998189	0.963459	0.980517	0.996766	0.972723	0.984598
618	0.99813	0.962879	0.980188	0.996787	0.97244	0.984463
619	0.998066	0.960449	0.978896	0.996707	0.971273	0.983826
620	0.998112	0.961751	0.979594	0.996534	0.971037	0.98362
621	0.998113	0.962021	0.979735	0.996749	0.971638	0.984033
622	0.998267	0.962979	0.980306	0.996954	0.972414	0.984531
623	0.998248	0.962785	0.980196	0.996857	0.972602	0.98458
624	0.998203	0.963154	0.980365	0.996765	0.9727	0.984585
625	0.998154	0.962615	0.980062	0.996798	0.972324	0.984409
626	0.998069	0.961373	0.979377	0.99655	0.970708	0.983459
627	0.998109	0.962039	0.979742	0.996608	0.970956	0.983615
628	0.998114	0.963063	0.980275	0.99668	0.97211	0.984242
629	0.998245	0.963472	0.98055	0.996822	0.972655	0.98459
630	0.998309	0.96311	0.980394	0.996898	0.972418	0.984506
631	0.99824	0.963102	0.980356	0.996539	0.971978	0.984105
632	0.998102	0.961114	0.979259	0.996753	0.970263	0.98333
633	0.998237	0.963644	0.980636	0.996777	0.972866	0.984676
634	0.998204	0.962954	0.980262	0.996907	0.972627	0.984617
635	0.998211	0.962832	0.980202	0.996738	0.972497	0.984468
636	0.998229	0.963617	0.980618	0.996748	0.972586	0.984519
637	0.998156	0.96218	0.979838	0.996768	0.972092	0.984275
638	0.998237	0.962695	0.980144	0.996794	0.972103	0.984294
639	0.998259	0.962674	0.980144	0.996763	0.972153	0.984304
640	0.998223	0.962522	0.980047	0.996985	0.972405	0.984542
641	0.998253	0.963066	0.980344	0.996953	0.972406	0.984527
642	0.998281	0.962779	0.980209	0.996868	0.972499	0.984533
643	0.998173	0.962825	0.98018	0.996926	0.972598	0.984612
644	0.998311	0.963139	0.98041	0.99696	0.972519	0.984588
645	0.998102	0.962853	0.980161	0.996598	0.97146	0.983868
646	0.998097	0.962622	0.980039	0.996677	0.971568	0.983962
647	0.998257	0.963351	0.980493	0.996809	0.97278	0.984648
648	0.998175	0.964061	0.980821	0.996764	0.972697	0.984583
649	0.998099	0.961615	0.979517	0.996651	0.971121	0.98372
650	0.998232	0.962614	0.9801	0.996793	0.972403	0.984447
651	0.998188	0.960123	0.978786	0.996754	0.971313	0.983869
652	0.998211	0.963077	0.980329	0.996723	0.971966	0.984189
653	0.998283	0.962788	0.980214	0.996837	0.971707	0.984112
654	0.998179	0.961877	0.979692	0.996649	0.972018	0.984179
655	0.998144	0.962065	0.979772	0.996802	0.972001	0.984245
656	0.998199	0.963125	0.980348	0.996852	0.97218	0.984361
657	0.998172	0.962323	0.97992	0.996706	0.971888	0.984141
658	0.998108	0.962829	0.980151	0.996611	0.971613	0.983953
659	0.998221	0.9639	0.98076	0.996878	0.972776	0.98468
660	0.9982	0.963195	0.980385	0.996768	0.972341	0.984403
661	0.998146	0.962475	0.979986	0.996709	0.971346	0.983864
662	0.998189	0.961979	0.97975	0.99673	0.971677	0.984044
663	0.99823	0.962977	0.980287	0.996756	0.972035	0.98424
664	0.998195	0.962818	0.980187	0.996752	0.972367	0.984409
665	0.998174	0.963436	0.980497	0.996859	0.972498	0.984528
666	0.998168	0.964002	0.980788	0.996708	0.972767	0.984592
667	0.998194	0.96423	0.980918	0.99668	0.972736	0.984562
668	0.998068	0.961931	0.979666	0.996669	0.969568	0.982932
669	0.998241	0.963806	0.980721	0.996685	0.972244	0.984313
670	0.998137	0.962225	0.979852	0.99691	0.972062	0.984329
671	0.998169	0.962362	0.979939	0.996723	0.971736	0.984071
672	0.998181	0.964035	0.980811	0.996939	0.972779	0.984711
673	0.99821	0.963613	0.980606	0.99676	0.972551	0.984507
674	0.998221	0.962849	0.980216	0.996846	0.97236	0.984451
675	0.998162	0.963079	0.980307	0.996752	0.972528	0.984491
676	0.998072	0.962699	0.980066	0.996786	0.972046	0.984261
677	0.998216	0.962476	0.98002	0.996876	0.972296	0.984433
678	0.998305	0.963057	0.980364	0.996786	0.972267	0.984374
679	0.998227	0.963157	0.980378	0.996892	0.972238	0.984411
680	0.99818	0.962964	0.980256	0.996815	0.972584	0.98455
681	0.998158	0.962343	0.979923	0.996764	0.972085	0.98427
682	0.998296	0.96389	0.980791	0.996821	0.972911	0.984721
683	0.998221	0.963245	0.980421	0.996905	0.972556	0.98458
684	0.998168	0.961009	0.979236	0.996879	0.969418	0.982957
685	0.998253	0.963152	0.980388	0.996868	0.972016	0.984285
686	0.998135	0.96106	0.979247	0.996744	0.97095	0.983678
687	0.998187	0.961897	0.979706	0.996801	0.971669	0.984075
688	0.998192	0.962906	0.980232	0.99688	0.972336	0.984455
689	0.998253	0.963072	0.980347	0.996795	0.972316	0.984403
690	0.998169	0.962249	0.97988	0.996683	0.971356	0.983857
691	0.998214	0.962731	0.980151	0.996751	0.971402	0.983913
692	0.998283	0.963027	0.980338	0.996815	0.972617	0.984567
693	0.998181	0.962047	0.979781	0.996765	0.972205	0.984332
694	0.998162	0.962606	0.980062	0.99669	0.971757	0.984066
695	0.998144	0.962667	0.980085	0.996696	0.972547	0.984473
696	0.998165	0.962681	0.980102	0.996855	0.972168	0.984357
697	0.998075	0.96226	0.97984	0.996678	0.972304	0.98434
698	0.998237	0.963176	0.980393	0.996883	0.97238	0.984479
699	0.998216	0.96298	0.980281	0.996854	0.972582	0.984568
700	0.998163	0.962655	0.980087	0.996806	0.972118	0.984307
701	0.99824	0.963274	0.980445	0.996817	0.972263	0.984387
702	0.998182	0.961318	0.979403	0.996853	0.971507	0.984017
703	0.998168	0.962725	0.980126	0.996695	0.97246	0.984428
704	0.998173	0.962654	0.980092	0.99684	0.972238	0.984385
705	0.9982	0.962816	0.980189	0.996776	0.972424	0.984449
706	0.998116	0.963066	0.980278	0.996793	0.972396	0.984443
707	0.998052	0.96183	0.979606	0.996634	0.97147	0.983891
708	0.99816	0.962314	0.979909	0.996837	0.971842	0.984181
709	0.998116	0.961616	0.979526	0.99678	0.970617	0.983525
710	0.998216	0.962872	0.980226	0.996771	0.971636	0.984043
711	0.998153	0.960964	0.979206	0.996714	0.971463	0.983927
712	0.99802	0.961377	0.979356	0.996803	0.971916	0.984202
713	0.998167	0.963141	0.980341	0.996805	0.972539	0.984522
714	0.998217	0.96313	0.98036	0.99676	0.972452	0.984456
715	0.998259	0.963781	0.980717	0.996835	0.972892	0.984718
716	0.998238	0.962907	0.980254	0.996999	0.972505	0.9846
717	0.998211	0.964161	0.980891	0.996851	0.9731	0.984832
718	0.998164	0.962915	0.980223	0.996677	0.972268	0.984321
719	0.998236	0.962687	0.980139	0.99682	0.972496	0.984508
720	0.998242	0.962292	0.979937	0.996898	0.971845	0.984212
721	0.998107	0.961854	0.979645	0.996768	0.970665	0.983543
722	0.998151	0.962839	0.980177	0.996787	0.971611	0.984038
723	0.998097	0.963646	0.980569	0.996903	0.972282	0.984439
724	0.998188	0.963504	0.980539	0.99684	0.972703	0.984624
725	0.998198	0.962733	0.980145	0.996856	0.971982	0.984262
726	0.998132	0.961579	0.979515	0.99673	0.971554	0.983981
727	0.998222	0.960911	0.979211	0.996793	0.971362	0.983913
728	0.998249	0.963538	0.980586	0.996795	0.972397	0.984445
729	0.99819	0.963193	0.980379	0.996847	0.972216	0.984377
730	0.998158	0.961962	0.979726	0.996867	0.972062	0.984308
731	0.998222	0.962169	0.979864	0.996854	0.972293	0.98442
732	0.998252	0.962305	0.979949	0.996902	0.972259	0.984426
733	0.998106	0.960666	0.979028	0.9967	0.970358	0.983353
734	0.99805	0.960437	0.978882	0.996611	0.969568	0.982904
735	0.998231	0.963179	0.980392	0.99673	0.972545	0.984489
736	0.998223	0.962797	0.98019	0.996945	0.972369	0.984504
737	0.998138	0.96149	0.979471	0.996759	0.971332	0.983881
738	0.997871	0.960651	0.978907	0.996468	0.971183	0.983663
739	0.997916	0.961678	0.979462	0.996606	0.971209	0.983744
740	0.99784	0.962261	0.979728	0.996447	0.971584	0.983858
741	0.997838	0.961163	0.979157	0.996401	0.971273	0.983677
742	0.998016	0.961445	0.979389	0.996602	0.971846	0.984068
743	0.998096	0.961723	0.979572	0.996621	0.971334	0.983815
744	0.998162	0.962341	0.979924	0.996771	0.971733	0.984093
745	0.998184	0.96291	0.98023	0.996915	0.972498	0.984555
746	0.998189	0.962611	0.980077	0.996887	0.972274	0.984427
747	0.998176	0.963115	0.980332	0.996954	0.972456	0.984553
748	0.998192	0.962577	0.980061	0.996801	0.972092	0.984291
749	0.998095	0.962661	0.980058	0.996804	0.971893	0.984191
750	0.998159	0.962301	0.979902	0.99657	0.971297	0.983771
751	0.99823	0.963428	0.98052	0.996679	0.97285	0.98462
752	0.998152	0.962244	0.979869	0.996839	0.972229	0.98438
753	0.998202	0.963848	0.980724	0.996854	0.972879	0.984721
754	0.998131	0.961125	0.979279	0.996758	0.971552	0.983994
755	0.998114	0.962161	0.979808	0.996894	0.972151	0.984367
756	0.998087	0.962747	0.980099	0.996689	0.971942	0.98416
757	0.998218	0.962479	0.980023	0.996785	0.971989	0.984231
758	0.998215	0.962538	0.980052	0.996906	0.97226	0.984429
759	0.998133	0.962398	0.97994	0.996686	0.972308	0.984346
760	0.998196	0.963012	0.980288	0.996657	0.972107	0.984229
761	0.99821	0.962956	0.980266	0.996782	0.971893	0.98418
762	0.998207	0.962622	0.980092	0.996725	0.972207	0.984313
763	0.998265	0.962923	0.980276	0.996883	0.972304	0.98444
764	0.99815	0.96273	0.98012	0.996805	0.971518	0.983999
765	0.998075	0.962336	0.97988	0.996725	0.972338	0.98438
766	0.99813	0.962459	0.97997	0.996752	0.972212	0.984329
767	0.9982	0.963451	0.980518	0.996849	0.972616	0.984583
768	0.998195	0.96199	0.979758	0.997056	0.972282	0.984513
769	0.998178	0.962069	0.979791	0.996895	0.971793	0.984184
770	0.998064	0.962531	0.979976	0.996747	0.9719	0.984167
771	0.998064	0.962856	0.980144	0.996773	0.972662	0.98457
772	0.998209	0.962948	0.980262	0.996871	0.972536	0.984553
773	0.998233	0.963877	0.980754	0.996864	0.972926	0.98475
774	0.998017	0.96137	0.979351	0.996595	0.970844	0.983551
775	0.998136	0.962431	0.979958	0.99682	0.971388	0.98394
776	0.998088	0.961074	0.979231	0.996745	0.971547	0.983985
777	0.998103	0.961918	0.979676	0.996801	0.971843	0.984164
778	0.998106	0.962173	0.97981	0.996712	0.971644	0.984018
779	0.998139	0.963153	0.980334	0.996753	0.972226	0.984337
780	0.998156	0.961703	0.97959	0.996794	0.971344	0.983904
781	0.998186	0.961696	0.979601	0.996525	0.971075	0.983635
782	0.99799	0.961871	0.979598	0.996549	0.970844	0.983529
783	0.997943	0.962848	0.980081	0.996654	0.97256	0.98446
784	0.998225	0.963173	0.980386	0.996845	0.972608	0.984577
785	0.998099	0.962745	0.980103	0.996842	0.972315	0.984426
786	0.998011	0.962535	0.979952	0.996618	0.971859	0.984083
787	0.998109	0.962173	0.979812	0.996768	0.971949	0.984202
788	0.998127	0.96237	0.979922	0.996679	0.971996	0.984183
789	0.998085	0.963069	0.980264	0.996619	0.972572	0.984449
790	0.998154	0.963141	0.980335	0.996806	0.972494	0.9845
791	0.998129	0.962932	0.980215	0.996767	0.971599	0.984022
792	0.9981	0.962517	0.979986	0.996694	0.971774	0.984076
793	0.998142	0.961349	0.9794	0.996747	0.97177	0.9841
794	0.998134	0.961271	0.979356	0.996811	0.971634	0.984061
795	0.998192	0.962274	0.979904	0.996801	0.972091	0.984291
796	0.998219	0.962891	0.980237	0.996921	0.972399	0.984507
797	0.998121	0.961073	0.979247	0.996765	0.971076	0.983753
798	0.998167	0.96234	0.979926	0.996739	0.972023	0.984226
799	0.998258	0.962269	0.979933	0.996822	0.971967	0.984238
800	0.998187	0.962472	0.980004	0.9968	0.971805	0.984144
801	0.998204	0.962391	0.97997	0.996856	0.972359	0.984455
802	0.998152	0.962565	0.980036	0.996772	0.971649	0.98405
803	0.998229	0.963049	0.980323	0.996899	0.972501	0.984549
804	0.99818	0.962853	0.980198	0.996821	0.972268	0.984391
805	0.998153	0.962791	0.980153	0.996842	0.971869	0.984197
806	0.998238	0.963188	0.9804	0.996921	0.972625	0.984623
807	0.997845	0.963493	0.980368	0.996571	0.972441	0.984358
808	0.998262	0.962582	0.980097	0.996909	0.97214	0.984369
809	0.998234	0.963135	0.98037	0.996848	0.9727	0.984626
810	0.998085	0.961543	0.979473	0.996787	0.970925	0.983686
811	0.998176	0.963259	0.980407	0.996774	0.972668	0.984573
812	0.998196	0.962381	0.979961	0.996764	0.971714	0.98408
813	0.998015	0.962121	0.979739	0.996709	0.97183	0.984112
814	0.998011	0.961682	0.97951	0.99666	0.971435	0.983886
815	0.998175	0.96114	0.979307	0.996888	0.971521	0.984041
816	0.998015	0.962321	0.979843	0.996377	0.971029	0.98354
817	0.998128	0.962424	0.979951	0.996697	0.972107	0.984248
818	0.998202	0.962932	0.98025	0.996916	0.972115	0.984359
819	0.998211	0.962774	0.980172	0.996906	0.972138	0.984366
820	0.998011	0.96205	0.979701	0.996586	0.971274	0.983767
821	0.998031	0.960337	0.978821	0.9967	0.970127	0.983234
822	0.998101	0.96181	0.97962	0.996767	0.971324	0.983881
823	0.998231	0.962924	0.98026	0.996782	0.972421	0.984451
824	0.998033	0.960347	0.978827	0.996555	0.96957	0.982877
825	0.99824	0.962903	0.980253	0.996922	0.972471	0.984545
826	0.998137	0.960834	0.97913	0.996679	0.971298	0.983825
827	0.998023	0.961967	0.979663	0.996575	0.971385	0.983819
828	0.998055	0.96055	0.978943	0.996732	0.970781	0.983585
829	0.998136	0.962549	0.98002	0.996576	0.97171	0.983986
830	0.998134	0.960777	0.979099	0.996887	0.971113	0.983831
831	0.9981	0.961324	0.979367	0.996534	0.970522	0.983356
832	0.998116	0.961787	0.979615	0.996646	0.970763	0.983534
833	0.998204	0.961879	0.979705	0.996842	0.97203	0.98428
834	0.998258	0.962682	0.980147	0.996911	0.972386	0.984496
835	0.998185	0.962928	0.98024	0.996709	0.972577	0.984495
836	0.998129	0.963659	0.980591	0.996853	0.972705	0.984631
837	0.998269	0.962772	0.980199	0.996885	0.972705	0.984647
838	0.998079	0.962235	0.979829	0.996756	0.971825	0.984133
839	0.998242	0.963057	0.980334	0.996929	0.972525	0.984576
840	0.998142	0.96303	0.980272	0.996717	0.97253	0.984475
841	0.998197	0.96275	0.980153	0.996764	0.972482	0.984473
842	0.998206	0.963123	0.980351	0.996866	0.972271	0.984415
843	0.998199	0.961654	0.979586	0.996724	0.971267	0.983831
844	0.998061	0.961933	0.979664	0.996639	0.971101	0.983704
845	0.99812	0.961222	0.979324	0.996762	0.971431	0.983933
846	0.998206	0.962658	0.98011	0.996864	0.972022	0.984286
847	0.998118	0.96219	0.979825	0.99674	0.971849	0.984137
848	0.998099	0.961793	0.97961	0.996639	0.97049	0.983391
849	0.99817	0.962214	0.979862	0.996665	0.972389	0.984377
850	0.998134	0.963645	0.980586	0.996866	0.972672	0.98462
851	0.998185	0.962077	0.979798	0.996811	0.972081	0.984291
852	0.998202	0.962386	0.979967	0.996968	0.972211	0.984434
853	0.998153	0.962448	0.979975	0.996762	0.972243	0.98435
854	0.998179	0.961965	0.979737	0.996635	0.971298	0.983803
855	0.997943	0.960427	0.978826	0.996611	0.97074	0.983505
856	0.998078	0.96197	0.979691	0.996506	0.971292	0.983737
857	0.99826	0.96278	0.980199	0.99684	0.972289	0.984411
858	0.99823	0.962708	0.980147	0.996759	0.972272	0.984363
859	0.998121	0.962835	0.980161	0.996659	0.97245	0.984406
860	0.998246	0.964262	0.98096	0.996822	0.972505	0.984513
861	0.998177	0.961924	0.979715	0.996731	0.971102	0.98375
862	0.998187	0.9624	0.979967	0.996723	0.971661	0.984032
863	0.998106	0.960963	0.979182	0.996653	0.971226	0.983775
864	0.998159	0.962586	0.98005	0.996881	0.972329	0.984452
865	0.998235	0.962983	0.980292	0.996788	0.972436	0.984461
866	0.998221	0.961528	0.979531	0.996921	0.971626	0.984111
867	0.998235	0.962819	0.980207	0.996814	0.972431	0.984472
868	0.998239	0.963015	0.980311	0.996787	0.972279	0.98438
869	0.998026	0.961512	0.979429	0.996613	0.971182	0.983733
870	0.998179	0.961086	0.979281	0.996655	0.970583	0.983446
871	0.998166	0.961989	0.979744	0.996728	0.971521	0.983963
872	0.998107	0.961366	0.979392	0.996626	0.97113	0.983713
873	0.998154	0.962697	0.980105	0.996869	0.972593	0.984581
874	0.99817	0.962716	0.980122	0.996694	0.972612	0.984506
875	0.998171	0.961848	0.979673	0.996682	0.971701	0.984033
876	0.998173	0.961377	0.97943	0.996716	0.971526	0.98396
877	0.998204	0.962083	0.979811	0.996762	0.972159	0.984307
878	0.99818	0.962316	0.97992	0.996673	0.971897	0.984129
879	0.998186	0.96256	0.980049	0.996745	0.972169	0.984304
880	0.998057	0.960458	0.978897	0.996794	0.970957	0.983706
881	0.998143	0.962444	0.979968	0.996825	0.972167	0.984342
882	0.998235	0.962998	0.9803	0.996851	0.972432	0.98449
883	0.998165	0.961847	0.97967	0.996714	0.971464	0.983927
884	0.998108	0.961825	0.979631	0.996717	0.971522	0.983958
885	0.998227	0.962712	0.980148	0.99685	0.97254	0.984545
886	0.998215	0.962349	0.979954	0.996744	0.972283	0.984362
887	0.998156	0.962679	0.980097	0.996719	0.972365	0.984391
888	0.998178	0.962678	0.980107	0.996737	0.972115	0.984272
889	0.998142	0.961754	0.97961	0.996648	0.970901	0.983606
890	0.99805	0.960592	0.978963	0.996477	0.97101	0.983579
891	0.99806	0.960721	0.979035	0.996573	0.971037	0.983639
892	0.998127	0.961696	0.979573	0.996836	0.971861	0.98419
893	0.998012	0.959972	0.978622	0.99654	0.969449	0.982808
894	0.998016	0.960861	0.979086	0.996374	0.97016	0.983092
895	0.998211	0.961817	0.979676	0.996724	0.971632	0.984018
896	0.998077	0.961513	0.979454	0.996724	0.97183	0.98412
897	0.998143	0.961993	0.979735	0.99671	0.971817	0.984106
898	0.998065	0.961236	0.979304	0.996713	0.971349	0.983868
899	0.998064	0.962258	0.979834	0.996658	0.971094	0.98371
900	0.998272	0.962091	0.979848	0.996837	0.972382	0.984458
901	0.998147	0.962334	0.979913	0.996721	0.972145	0.98428
902	0.998244	0.963393	0.980509	0.99674	0.972475	0.984458
903	0.998164	0.96339	0.980469	0.996839	0.972326	0.98443
904	0.998218	0.963154	0.980373	0.996835	0.972435	0.984484
905	0.998233	0.963137	0.980371	0.996847	0.972425	0.984485
906	0.998189	0.963537	0.980557	0.99673	0.972496	0.984464
907	0.997911	0.961255	0.97924	0.996726	0.971214	0.983805
908	0.998188	0.963201	0.980382	0.996826	0.972412	0.984468
909	0.998005	0.959847	0.978554	0.996744	0.968877	0.982613
910	0.998085	0.961685	0.979547	0.996734	0.970424	0.983403
911	0.998231	0.963561	0.98059	0.996861	0.972681	0.984623
912	0.998041	0.960603	0.978964	0.996678	0.969965	0.98314
913	0.997986	0.959962	0.978605	0.996608	0.96969	0.982965
914	0.998068	0.960548	0.978949	0.996644	0.970543	0.98342
915	0.998121	0.961691	0.979567	0.996794	0.971504	0.983987
916	0.998221	0.962752	0.980166	0.996845	0.971998	0.984265
917	0.99805	0.962666	0.980039	0.996544	0.971979	0.984108
918	0.998056	0.960602	0.978971	0.996619	0.970036	0.983148
919	0.998197	0.962356	0.979949	0.996718	0.971713	0.984057
920	0.998213	0.962736	0.980154	0.99691	0.972263	0.984432
921	0.998234	0.962697	0.980143	0.996836	0.972247	0.984388
922	0.998076	0.960399	0.978875	0.996645	0.970952	0.983631
923	0.998042	0.961096	0.979221	0.996771	0.971151	0.983794
924	0.998042	0.961372	0.979364	0.996584	0.971533	0.983899
925	0.998209	0.962368	0.979961	0.996644	0.971831	0.984081
926	0.99826	0.963051	0.980339	0.996916	0.972742	0.984681
927	0.99824	0.963151	0.980382	0.99681	0.972739	0.984627
928	0.998115	0.961949	0.979698	0.996562	0.971425	0.983833
929	0.998083	0.962244	0.979836	0.99659	0.971602	0.983937
930	0.998125	0.962183	0.979825	0.996883	0.972343	0.98446
931	0.99826	0.962874	0.980248	0.996852	0.972701	0.984628
932	0.998117	0.961249	0.979336	0.996669	0.971383	0.983864
933	0.998042	0.961768	0.979569	0.996745	0.971786	0.984107
934	0.998135	0.961692	0.979575	0.996827	0.971628	0.984066
935	0.998178	0.962769	0.980154	0.996897	0.972226	0.984407
936	0.998307	0.962757	0.98021	0.996947	0.972328	0.984484
937	0.998269	0.962127	0.979865	0.996835	0.971907	0.984213
938	0.99829	0.962524	0.980081	0.996931	0.972345	0.984485
939	0.998227	0.962409	0.979991	0.996891	0.972474	0.984531
940	0.998246	0.962766	0.980185	0.996801	0.972394	0.984446
941	0.998257	0.962815	0.980216	0.996815	0.972083	0.984294
942	0.998185	0.962274	0.979901	0.996637	0.971354	0.983833
943	0.998135	0.961116	0.979276	0.996769	0.971471	0.983957
944	0.998003	0.960278	0.978777	0.996617	0.970934	0.983608
945	0.998177	0.962217	0.979867	0.996818	0.972115	0.984312
946	0.998181	0.96228	0.979902	0.996775	0.97209	0.984278
947	0.998168	0.962265	0.979888	0.99697	0.972239	0.984449
948	0.998104	0.963152	0.980317	0.996774	0.972542	0.984509
949	0.997966	0.960293	0.978767	0.996614	0.97074	0.983507
950	0.998053	0.961627	0.979501	0.99658	0.971286	0.98377
951	0.998089	0.961851	0.979635	0.996744	0.97201	0.984222
952	0.998246	0.962504	0.980049	0.996862	0.97248	0.98452
953	0.998111	0.962536	0.980001	0.996851	0.972317	0.984431
954	0.998133	0.962853	0.980176	0.996746	0.972282	0.984362
955	0.998216	0.962599	0.980084	0.996725	0.971512	0.983957
956	0.998067	0.962058	0.979732	0.996651	0.971295	0.98381
957	0.998185	0.961418	0.979457	0.996798	0.971566	0.98402
958	0.998084	0.961424	0.979411	0.996768	0.971526	0.983985
959	0.998198	0.961592	0.979553	0.996825	0.971722	0.984113
960	0.99813	0.962113	0.979791	0.996771	0.97209	0.984276
961	0.998246	0.962292	0.979939	0.996866	0.972607	0.984587
962	0.998217	0.96217	0.979862	0.996901	0.972267	0.98443
963	0.998105	0.962484	0.979971	0.996687	0.972473	0.984431
964	0.998271	0.961874	0.979735	0.996911	0.9722	0.9844
965	0.998201	0.960922	0.979207	0.996835	0.971009	0.983753
966	0.997898	0.960734	0.978963	0.996567	0.970927	0.98358
967	0.998111	0.962393	0.979927	0.996794	0.972366	0.984428
968	0.998214	0.961982	0.979763	0.996789	0.972032	0.984255
969	0.998105	0.962133	0.979789	0.99674	0.972191	0.984312
970	0.99803	0.961143	0.979239	0.996514	0.970665	0.98342
971	0.998117	0.96146	0.979446	0.99657	0.971172	0.983707
972	0.998191	0.962433	0.979986	0.996696	0.972244	0.984318
973	0.998192	0.963048	0.980305	0.996834	0.972456	0.984494
974	0.998009	0.96112	0.979217	0.996571	0.970394	0.983308
975	0.998255	0.962889	0.980253	0.996932	0.972339	0.984482
976	0.998162	0.963047	0.98029	0.996731	0.972292	0.98436
977	0.998163	0.963238	0.98039	0.996724	0.972297	0.984359
978	0.998227	0.963507	0.98056	0.996757	0.972473	0.984465
979	0.99806	0.961713	0.979549	0.99661	0.970878	0.983576
980	0.998096	0.962391	0.979918	0.996682	0.971282	0.983818
981	0.998169	0.963321	0.980435	0.996748	0.972584	0.984518
982	0.998127	0.961723	0.979587	0.996501	0.970842	0.983504
983	0.998061	0.961124	0.979244	0.996484	0.9704	0.983269
984	0.998147	0.962708	0.980107	0.99682	0.972508	0.984514
985	0.998254	0.963035	0.980328	0.996838	0.972506	0.984522
986	0.998274	0.963067	0.980355	0.997018	0.972674	0.984696
987	0.998159	0.962944	0.980235	0.996642	0.972456	0.9844
988	0.998179	0.961687	0.979593	0.9968	0.971492	0.983983
989	0.998186	0.962296	0.979912	0.996763	0.971813	0.98413
990	0.99819	0.963397	0.980485	0.996832	0.972687	0.984611
991	0.998213	0.962973	0.980276	0.996874	0.972561	0.984567
992	0.998272	0.9628	0.980215	0.996835	0.972348	0.984439
993	0.998182	0.963051	0.980302	0.996728	0.972303	0.984364
994	0.998108	0.961877	0.979658	0.996596	0.971053	0.983659
995	0.998129	0.962577	0.980031	0.996655	0.971799	0.98407
996	0.998125	0.962032	0.979746	0.996759	0.972023	0.984236
997	0.998084	0.961173	0.979281	0.996905	0.97138	0.983977
998	0.998245	0.962919	0.980264	0.996893	0.972254	0.984419
999	0.998221	0.963031	0.98031	0.99686	0.972556	0.984558
1000	0.998246	0.963067	0.980341	0.99693	0.972518	0.984573
1001	0.998099	0.961598	0.979509	0.996701	0.971433	0.983905
1002	0.998109	0.961253	0.979334	0.996848	0.971174	0.983844
1003	0.998049	0.961309	0.979335	0.996689	0.971282	0.983821
1004	0.998047	0.96095	0.979147	0.996589	0.971012	0.983634
1005	0.998176	0.961803	0.979652	0.99669	0.970722	0.983535
1006	0.9981	0.961832	0.97963	0.996767	0.971821	0.984136
1007	0.998076	0.962816	0.980129	0.996623	0.972315	0.984319
1008	0.998118	0.962165	0.979812	0.996842	0.971987	0.984258
1009	0.998198	0.961542	0.979527	0.996782	0.971415	0.983935
1010	0.998168	0.961741	0.979616	0.996678	0.971299	0.983825
1011	0.998157	0.962755	0.980136	0.996733	0.972322	0.984376
1012	0.998155	0.963275	0.980405	0.996738	0.972636	0.98454
1013	0.998154	0.963121	0.980325	0.996693	0.972305	0.984348
1014	0.998058	0.961616	0.979498	0.996574	0.971005	0.983623
1015	0.998044	0.962531	0.979966	0.996641	0.971678	0.984001
1016	0.998093	0.960718	0.979049	0.99665	0.971152	0.983736
1017	0.998105	0.961563	0.979493	0.996718	0.971427	0.98391
1018	0.998121	0.962413	0.979942	0.996594	0.971901	0.984093
1019	0.998091	0.96194	0.979682	0.996733	0.97184	0.984129
1020	0.998158	0.961946	0.979718	0.9967	0.97199	0.98419
1021	0.998047	0.961277	0.979317	0.996574	0.971516	0.983885
1022	0.998153	0.962258	0.979877	0.996836	0.971896	0.984208
1023	0.998118	0.960966	0.97919	0.996674	0.9712	0.983772
1024	0.998082	0.961599	0.979501	0.996654	0.971215	0.98377
1025	0.998159	0.96242	0.979964	0.996762	0.972347	0.984403
1026	0.998188	0.963452	0.980512	0.996835	0.972641	0.984589
1027	0.998188	0.963375	0.980473	0.99689	0.972394	0.98449
1028	0.998106	0.963086	0.980283	0.99679	0.972217	0.98435
1029	0.998178	0.962294	0.979908	0.996743	0.971508	0.983964
1030	0.998099	0.961317	0.979363	0.996617	0.970675	0.983475
1031	0.998109	0.961147	0.979279	0.996608	0.971353	0.983818
1032	0.998043	0.960406	0.978863	0.996652	0.970732	0.983521
1033	0.998089	0.96171	0.979562	0.996722	0.971966	0.984188
1034	0.998258	0.962452	0.980028	0.996834	0.97215	0.984337
1035	0.99807	0.960602	0.978978	0.996625	0.970795	0.98354
1036	0.998036	0.960969	0.979152	0.996487	0.970722	0.983436
1037	0.998155	0.963505	0.980524	0.996597	0.972651	0.984478
1038	0.998217	0.962951	0.980267	0.996807	0.972609	0.984559
1039	0.998183	0.962939	0.980244	0.996794	0.972522	0.984508
1040	0.998202	0.962022	0.979778	0.996738	0.971791	0.984106
1041	0.998128	0.961528	0.979486	0.9967	0.970602	0.983478
1042	0.998074	0.962332	0.979877	0.996484	0.971543	0.983855
1043	0.998077	0.96121	0.979297	0.996511	0.970226	0.983193
1044	0.997967	0.961007	0.979138	0.996318	0.969926	0.982945
1045	0.998202	0.963466	0.980526	0.996818	0.97253	0.984524
1046	0.998173	0.963167	0.980358	0.996721	0.972254	0.984335
1047	0.99815	0.962988	0.980254	0.996695	0.972084	0.984236
1048	0.998224	0.963136	0.980366	0.996839	0.972459	0.984498
1049	0.998011	0.960745	0.979024	0.996615	0.969727	0.982987
1050	0.998089	0.962167	0.979799	0.996529	0.971929	0.984075
1051	0.998148	0.962916	0.980216	0.996786	0.972505	0.984496
1052	0.998173	0.963004	0.980273	0.996834	0.972416	0.984474
1053	0.998104	0.961602	0.979513	0.996748	0.971121	0.983768
1054	0.998134	0.961926	0.979696	0.996752	0.971229	0.983825
1055	0.998208	0.963229	0.980407	0.99685	0.972617	0.984584
1056	0.998157	0.963188	0.980361	0.996651	0.972303	0.984326
1057	0.998205	0.963156	0.980367	0.996849	0.972606	0.984578
1058	0.99814	0.963427	0.980476	0.996786	0.972818	0.984656
1059	0.998064	0.962497	0.979958	0.996569	0.971361	0.983804
1060	0.998233	0.962593	0.980089	0.996726	0.971595	0.984
1061	0.998141	0.961389	0.97942	0.996677	0.971174	0.98376
1062	0.997827	0.960765	0.978945	0.996162	0.969732	0.982769
1063	0.997991	0.961609	0.979462	0.996297	0.970437	0.983197
1064	0.998175	0.962478	0.980002	0.996717	0.971981	0.984194
1065	0.998096	0.961761	0.979592	0.99671	0.971581	0.983985
1066	0.998091	0.962175	0.979804	0.996658	0.971319	0.983825
1067	0.998257	0.963841	0.980747	0.996807	0.972806	0.98466
1068	0.998218	0.96375	0.980681	0.99678	0.972815	0.984652
1069	0.998135	0.962641	0.980067	0.996643	0.971907	0.98412
1070	0.998221	0.963152	0.980373	0.996705	0.971863	0.984127
