# Supplementary material for: Rare variant discovery by deep whole-genome sequencing of 1,070 Japanese individuals
Source: Nat Commun. 2015 Aug 21;6:8018. doi: 10.1038/ncomms9018 (PMC4560751; doi:10.1038/ncomms9018)
Supplement: Supplementary Data 3 — Precision and recall of SNVs of the RepeatMasker annotation [file ncomms9018-s4.xls]

## Sheet: Sheet1
Supplymentary Data 3 | Precision and recall of SNVs of the Repeat Masker annotation
Category	Precision	Recall	Passed	Total	Passed
Alu	0.99214	0.949801	0	9656605	0
CR1	0.999399	0.991606	1	3508985	3508985
DNA	0.999915	0.987962	1	165382	165382
Deu	0.999905	0.998425	1	52608	52608
Dong-R4	0.997716	0.995607	1	42024	42024
ERV	0.998295	0.971947	1	52787	52787
ERV1	0.998112	0.988255	1	14138945	14138945
ERVK	0.994286	0.984124	0	553380	0
ERVL	0.998996	0.990241	1	16534244	16534244
ERVL-MaLR	0.999022	0.990598	1	24450901	24450901
GENCODE	0.998695	0.987424	1	384651213	384651213
Gypsy	0.999503	0.987886	1	1404937	1404937
Helitron	0.999698	0.995222	1	142513	142513
L1	0.998717	0.989234	1	73109254	73109254
L2	0.999236	0.989984	1	36071082	36071082
LTR	0.999765	0.988758	1	191515	191515
Low_complexity	0.992038	0.915758	0	1574792	0
MIR	0.999449	0.991382	1	28267355	28267355
Merlin	1	0.99961	1	5124	5124
MuDR	0.999796	0.988168	1	156631	156631
Other	0.99695	0.807796	0	7213	0
Penelope	1	0.955756	1	2225	2225
PiggyBac	0.999836	0.998113	1	103663	103663
RNA	0.999298	0.995936	1	29922	29922
RTE	0.999348	0.993388	1	1144832	1144832
RTE-BovB	0.999888	0.999331	1	17937	17937
SINE	1	0.98883	1	57896	57896
Satellite	0.991659	0.979775	0	298872	0
Simple_repeat	0.948039	0.783031	0	2603283	0
TcMar	0.999729	0.991143	1	287679	287679
TcMar-Mariner	0.9944	0.988916	0	519420	0
TcMar-Tc2	0.999095	0.986542	1	506048	506048
TcMar-Tigger	0.999145	0.990804	1	6522686	6522686
Unknown	0.999868	0.994199	1	400903	400903
acro	0.999641	0.982686	1	2782	2782
centr	0.998578	0.990823	1	358636	358636
hAT	0.999676	0.989408	1	694374	694374
hAT-Blackjack	0.999707	0.990907	1	1137940	1137940
hAT-Charlie	0.99893	0.989274	1	12583228	12583228
hAT-Tip100	0.99921	0.989784	1	2156674	2156674
intergenic	0.998997	0.988682	1	194364579	194364579
rRNA	0.999871	0.993217	1	46572	46572
scRNA	0.998125	0.996724	1	23471	23471
snRNA	0.998848	0.995243	1	72052	72052
srpRNA	0.999144	0.992493	1	35065	35065
tRNA	0.998427	0.99567	1	106182	106182
telo	0.999089	0.975618	1	16461	16461
				818830872	803617307
				Pass ratio	0.98142
Category is the annotations in RepeatMaster. The precision and recall to the SNP array are calculated to each category. If a precision in a category is less than 0.997, e.g. ERVK, then the SNVs in this category is removed from the high confident SNVs. "Total" is how many SNPs in all 1,070 samples except for no call are evaluated in the Repeat Masker category. It must note that some SNPs have mult…
